# Supplementary material for: CardioTF, a database of deconstructing transcriptional circuits in the heart system
Source: PeerJ. 2016 Aug 23;4:e2339. doi: 10.7717/peerj.2339 (PMC5012272; doi:10.7717/peerj.2339)
Supplement: Supplemental Information 1 — This includes TF names and enrichment scores for each cluster. p-values and FDRs for each GO term were also included to help assess the significance of the enrichment. [file peerj-04-2339-s001.txt]

Annotation Cluster 1	Enrichment Score: 64.01857362726544
Category	Term	Count	%	PValue	Genes	List Total	Pop Hits	Pop Total	Fold Enrichment	Bonferroni	Benjamini	FDR
SP_PIR_KEYWORDS	transcription regulation	74	91.35802469135803	9.293275979310614E-71	MEF2C, MEF2A, THRA, TBX20, FOXO1, FOXO3, RORA, GATA2, HEY1, GATA6, GATA4, RARA, RARB, NR2F2, EGR1, RARG, RXRB, RXRA, RELA, ARNTL, MECOM, PROX1, HHEX, HIF1A, JUN, ZFPM2, FOXC1, NFE2L2, ZFPM1, CLOCK, SOX4, SOX6, NR3C1, SRF, TCF7L1, ARNT, ATF2, NR1H2, TCF21, TAL1, TFAM, HAND2, NFAT5, PBRM1, BCL6, NFATC4, NFATC3, NFATC1, TRP53, EPAS1, MAFB, JARID2, SMAD7, TBX2, CREB1, SMAD6, TBX5, SMAD5, SMAD4, SMAD3, SMAD2, SMAD1, STAT1, FOXP4, STAT3, FOXP1, MEF2D, SP1, ETS1, HOPX, PBX1, KLF2, RERE, NCOR2	80	1546	17854	10.682373868046572	6.598225945310535E-69	6.598225945310535E-69	9.645653029599353E-68
SP_PIR_KEYWORDS	Transcription	75	92.5925925925926	1.706342679036987E-68	MEF2C, MEF2A, THRA, TBX20, FOXO1, FOXO3, RORA, GATA2, HEY1, GATA6, GATA4, RARA, RARB, NR2F2, EGR1, RARG, RXRB, RXRA, RELA, ARNTL, MECOM, PROX1, HHEX, HIF1A, JUN, ZFPM2, FOXC1, NFE2L2, ZFPM1, CLOCK, SOX4, SOX6, NR3C1, SRF, MEIS1, TCF7L1, ARNT, ATF2, NR1H2, TCF21, TFAM, TAL1, HAND2, NFAT5, PBRM1, BCL6, NFATC4, NFATC3, NFATC1, TRP53, EPAS1, MAFB, JARID2, SMAD7, TBX2, CREB1, SMAD6, TBX5, SMAD5, SMAD4, SMAD3, SMAD2, SMAD1, STAT1, FOXP4, STAT3, FOXP1, MEF2D, SP1, ETS1, HOPX, PBX1, KLF2, RERE, NCOR2	80	1769	17854	9.461913510457887	1.2115033021162608E-66	6.057516510581304E-67	1.7710427913934308E-65
GOTERM_BP_FAT	GO:0006350~transcription	73	90.12345679012346	5.5468194568520094E-55	MEF2C, MEF2A, THRA, TBX20, FOXO1, RORA, GATA2, HEY1, GATA6, GATA4, RARA, RARB, NR2F2, EGR1, RARG, RXRB, RXRA, RELA, ARNTL, PROX1, HHEX, HIF1A, JUN, ZFPM2, FOXC1, NFE2L2, ZFPM1, CLOCK, SOX4, SOX6, NR3C1, SRF, MEIS1, TCF7L1, ARNT, ATF2, NR1H2, TCF21, TAL1, TFAM, HAND2, NFAT5, PBRM1, BCL6, NFATC4, NFATC3, NFATC1, TRP53, EPAS1, MAFB, JARID2, SMAD7, TBX2, CREB1, SMAD6, TBX5, SMAD5, SMAD4, SMAD3, SMAD2, SMAD1, STAT1, FOXP4, STAT3, FOXP1, MEF2D, SP1, ETS1, HOPX, PBX1, KLF2, RERE, NCOR2	81	1772	13588	6.910821280271995	6.201344152760546E-52	1.2402688305521093E-52	8.888367902192675E-52

Annotation Cluster 2	Enrichment Score: 60.597016354949794
Category	Term	Count	%	PValue	Genes	List Total	Pop Hits	Pop Total	Fold Enrichment	Bonferroni	Benjamini	FDR
GOTERM_MF_FAT	GO:0003677~DNA binding	80	98.76543209876543	1.7007164758749513E-68	MEF2C, MEF2A, THRA, TBX20, PRRX1, FOXO1, FOXO3, RORA, GATA2, HEY1, GATA6, GATA4, RARA, RARB, NR2F2, EGR1, RARG, RXRB, RXRA, RELA, ARNTL, MECOM, PROX1, HHEX, HIF1A, JUN, ZFPM2, FOXC1, NFE2L2, ZFPM1, CLOCK, IRX4, SOX4, SOX6, NR3C1, SRF, MEIS1, TCF7L1, ARNT, ATF2, NR1H2, TCF21, TFAM, TAL1, HAND2, NFAT5, PBRM1, BCL6, NFATC4, NFATC3, NKX2-5, NFATC1, TRP53, EPAS1, MAFB, JARID2, SMAD7, TBX2, CREB1, SMAD6, TBX5, SMAD5, SMAD4, SMAD3, SMAD2, SMAD1, STAT1, FOXP4, STAT3, FOXP1, ATRX, MEF2D, SP1, ETS1, ETS2, HOPX, PBX1, KLF2, NCOR2, RERE	81	1781	13288	7.36886615232114	1.2245158626299649E-66	4.081719542099883E-67	1.7702359902841792E-65
GOTERM_BP_FAT	GO:0045449~regulation of transcription	80	98.76543209876543	1.8583792188043095E-61	MEF2C, MEF2A, THRA, TBX20, PRRX1, FOXO1, FOXO3, RORA, GATA2, HEY1, GATA6, GATA4, RARA, RARB, NR2F2, EGR1, RARG, RXRB, RXRA, RELA, ARNTL, MECOM, PROX1, HHEX, HIF1A, JUN, ZFPM2, FOXC1, NFE2L2, ZFPM1, CLOCK, IRX4, SOX4, SOX6, NR3C1, SRF, MEIS1, TCF7L1, ARNT, ATF2, NR1H2, TCF21, TFAM, TAL1, HAND2, NFAT5, PBRM1, BCL6, NFATC4, NFATC3, NKX2-5, NFATC1, TRP53, EPAS1, MAFB, JARID2, SMAD7, TBX2, CREB1, SMAD6, TBX5, SMAD5, SMAD4, SMAD3, SMAD2, SMAD1, STAT1, FOXP4, STAT3, FOXP1, ATRX, MEF2D, SP1, ETS1, ETS2, HOPX, PBX1, KLF2, NCOR2, RERE	81	2227	13588	6.026154878123147	2.077667966623218E-58	6.92555988874406E-59	2.977915240799377E-58
SP_PIR_KEYWORDS	nucleus	80	98.76543209876543	5.11899465159754E-54	MEF2C, MEF2A, THRA, TBX20, PRRX1, FOXO1, FOXO3, RORA, GATA2, HEY1, GATA6, GATA4, RARA, RARB, NR2F2, EGR1, RARG, RXRB, RXRA, RELA, ARNTL, MECOM, PROX1, HHEX, HIF1A, JUN, ZFPM2, FOXC1, NFE2L2, ZFPM1, CLOCK, IRX4, SOX4, SOX6, NR3C1, SRF, MEIS1, TCF7L1, ARNT, ATF2, NR1H2, TCF21, TFAM, TAL1, HAND2, NFAT5, PBRM1, BCL6, NFATC4, NFATC3, NKX2-5, NFATC1, TRP53, EPAS1, MAFB, JARID2, SMAD7, TBX2, CREB1, SMAD6, TBX5, SMAD5, SMAD4, SMAD3, SMAD2, SMAD1, STAT1, FOXP4, STAT3, FOXP1, ATRX, MEF2D, SP1, ETS1, ETS2, HOPX, PBX1, KLF2, NCOR2, RERE	80	3808	17854	4.688550420168067	3.634486202634253E-52	9.086215506585633E-53	5.3130937227743306E-51

Annotation Cluster 3	Enrichment Score: 48.4261185221969
Category	Term	Count	%	PValue	Genes	List Total	Pop Hits	Pop Total	Fold Enrichment	Bonferroni	Benjamini	FDR
GOTERM_BP_FAT	GO:0045941~positive regulation of transcription	50	61.72839506172839	1.9137478222587584E-51	MEF2C, MEF2A, THRA, TBX20, FOXO1, FOXO3, RORA, GATA2, GATA6, GATA4, RARA, RARB, EGR1, RARG, RXRB, RELA, RXRA, ARNTL, MECOM, HIF1A, JUN, FOXC1, ZFPM2, NFE2L2, CLOCK, SOX4, SOX6, SRF, TCF7L1, ARNT, TCF21, HAND2, NFAT5, NKX2-5, NFATC3, TRP53, EPAS1, MAFB, TBX5, CREB1, SMAD5, SMAD4, SMAD3, SMAD2, SMAD1, STAT3, SP1, ETS1, PBX1, KLF2	81	475	13588	17.658219623131902	2.1395700652852918E-48	3.56595010880882E-49	3.0666393324273856E-48
GOTERM_BP_FAT	GO:0045893~positive regulation of transcription, DNA-dependent	48	59.25925925925925	6.41932939819584E-51	MEF2C, THRA, TBX20, SOX4, FOXO1, SOX6, RORA, FOXO3, SRF, TCF7L1, ARNT, TCF21, GATA2, HAND2, GATA6, GATA4, NFAT5, RARA, RARB, NFATC3, NKX2-5, EGR1, TRP53, RARG, EPAS1, MAFB, RXRB, RELA, RXRA, TBX5, CREB1, SMAD5, SMAD4, SMAD3, SMAD2, ARNTL, SMAD1, MECOM, STAT3, HIF1A, SP1, ETS1, JUN, PBX1, ZFPM2, FOXC1, NFE2L2, CLOCK	81	416	13588	19.356125356125354	7.17681026718295E-48	1.0252586095975643E-48	1.0286500546911172E-47
GOTERM_BP_FAT	GO:0010628~positive regulation of gene expression	50	61.72839506172839	7.478684277525446E-51	MEF2C, MEF2A, THRA, TBX20, FOXO1, FOXO3, RORA, GATA2, GATA6, GATA4, RARA, RARB, EGR1, RARG, RXRB, RELA, RXRA, ARNTL, MECOM, HIF1A, JUN, FOXC1, ZFPM2, NFE2L2, CLOCK, SOX4, SOX6, SRF, TCF7L1, ARNT, TCF21, HAND2, NFAT5, NKX2-5, NFATC3, TRP53, EPAS1, MAFB, TBX5, CREB1, SMAD5, SMAD4, SMAD3, SMAD2, SMAD1, STAT3, SP1, ETS1, PBX1, KLF2	81	488	13588	17.18781623153208	8.361169022273448E-48	1.045146127784181E-48	1.1984038384533222E-47
GOTERM_BP_FAT	GO:0051254~positive regulation of RNA metabolic process	48	59.25925925925925	9.112320174197614E-51	MEF2C, THRA, TBX20, SOX4, FOXO1, SOX6, RORA, FOXO3, SRF, TCF7L1, ARNT, TCF21, GATA2, HAND2, GATA6, GATA4, NFAT5, RARA, RARB, NFATC3, NKX2-5, EGR1, TRP53, RARG, EPAS1, MAFB, RXRB, RELA, RXRA, TBX5, CREB1, SMAD5, SMAD4, SMAD3, SMAD2, ARNTL, SMAD1, MECOM, STAT3, HIF1A, SP1, ETS1, JUN, PBX1, ZFPM2, FOXC1, NFE2L2, CLOCK	81	419	13588	19.217537346415625	1.0187573954752933E-47	1.1319526616392148E-48	1.4601819075035701E-47
GOTERM_BP_FAT	GO:0045935~positive regulation of nucleobase, nucleoside, nucleotide and nucleic acid metabolic process	50	61.72839506172839	6.884026740175233E-50	MEF2C, MEF2A, THRA, TBX20, FOXO1, FOXO3, RORA, GATA2, GATA6, GATA4, RARA, RARB, EGR1, RARG, RXRB, RELA, RXRA, ARNTL, MECOM, HIF1A, JUN, FOXC1, ZFPM2, NFE2L2, CLOCK, SOX4, SOX6, SRF, TCF7L1, ARNT, TCF21, HAND2, NFAT5, NKX2-5, NFATC3, TRP53, EPAS1, MAFB, TBX5, CREB1, SMAD5, SMAD4, SMAD3, SMAD2, SMAD1, STAT3, SP1, ETS1, PBX1, KLF2	81	510	13588	16.44638102154442	7.69634189551591E-47	7.69634189551591E-48	1.1031143665515219E-46
GOTERM_BP_FAT	GO:0051173~positive regulation of nitrogen compound metabolic process	50	61.72839506172839	3.2449894699468514E-49	MEF2C, MEF2A, THRA, TBX20, FOXO1, FOXO3, RORA, GATA2, GATA6, GATA4, RARA, RARB, EGR1, RARG, RXRB, RELA, RXRA, ARNTL, MECOM, HIF1A, JUN, FOXC1, ZFPM2, NFE2L2, CLOCK, SOX4, SOX6, SRF, TCF7L1, ARNT, TCF21, HAND2, NFAT5, NKX2-5, NFATC3, TRP53, EPAS1, MAFB, TBX5, CREB1, SMAD5, SMAD4, SMAD3, SMAD2, SMAD1, STAT3, SP1, ETS1, PBX1, KLF2	81	526	13588	15.946110876402383	3.62789822740058E-46	3.2980892976368907E-47	5.199855605900307E-46
GOTERM_BP_FAT	GO:0010557~positive regulation of macromolecule biosynthetic process	50	61.72839506172839	4.7436368509167764E-49	MEF2C, MEF2A, THRA, TBX20, FOXO1, FOXO3, RORA, GATA2, GATA6, GATA4, RARA, RARB, EGR1, RARG, RXRB, RELA, RXRA, ARNTL, MECOM, HIF1A, JUN, FOXC1, ZFPM2, NFE2L2, CLOCK, SOX4, SOX6, SRF, TCF7L1, ARNT, TCF21, HAND2, NFAT5, NKX2-5, NFATC3, TRP53, EPAS1, MAFB, TBX5, CREB1, SMAD5, SMAD4, SMAD3, SMAD2, SMAD1, STAT3, SP1, ETS1, PBX1, KLF2	81	530	13588	15.825762869788026	5.303385999324956E-46	4.419488332770797E-47	7.601327184583706E-46
GOTERM_BP_FAT	GO:0031328~positive regulation of cellular biosynthetic process	50	61.72839506172839	3.6286877341962314E-48	MEF2C, MEF2A, THRA, TBX20, FOXO1, FOXO3, RORA, GATA2, GATA6, GATA4, RARA, RARB, EGR1, RARG, RXRB, RELA, RXRA, ARNTL, MECOM, HIF1A, JUN, FOXC1, ZFPM2, NFE2L2, CLOCK, SOX4, SOX6, SRF, TCF7L1, ARNT, TCF21, HAND2, NFAT5, NKX2-5, NFATC3, TRP53, EPAS1, MAFB, TBX5, CREB1, SMAD5, SMAD4, SMAD3, SMAD2, SMAD1, STAT3, SP1, ETS1, PBX1, KLF2	81	552	13588	15.195025943818212	4.056872886831387E-45	3.120671451408759E-46	5.814703693639721E-45
GOTERM_BP_FAT	GO:0009891~positive regulation of biosynthetic process	50	61.72839506172839	5.692363024650894E-48	MEF2C, MEF2A, THRA, TBX20, FOXO1, FOXO3, RORA, GATA2, GATA6, GATA4, RARA, RARB, EGR1, RARG, RXRB, RELA, RXRA, ARNTL, MECOM, HIF1A, JUN, FOXC1, ZFPM2, NFE2L2, CLOCK, SOX4, SOX6, SRF, TCF7L1, ARNT, TCF21, HAND2, NFAT5, NKX2-5, NFATC3, TRP53, EPAS1, MAFB, TBX5, CREB1, SMAD5, SMAD4, SMAD3, SMAD2, SMAD1, STAT3, SP1, ETS1, PBX1, KLF2	81	557	13588	15.058625351862933	6.364061861559699E-45	4.5457584725426424E-46	9.121590704279042E-45
GOTERM_BP_FAT	GO:0045944~positive regulation of transcription from RNA polymerase II promoter	44	54.32098765432099	3.426398397914222E-47	MEF2C, THRA, SOX4, FOXO1, SOX6, RORA, FOXO3, SRF, TCF7L1, ARNT, GATA2, HAND2, GATA6, GATA4, NFAT5, RARA, RARB, NFATC3, NKX2-5, EGR1, TRP53, RARG, EPAS1, MAFB, RXRB, RXRA, TBX5, CREB1, SMAD5, SMAD4, SMAD3, SMAD2, ARNTL, SMAD1, MECOM, STAT3, HIF1A, SP1, ETS1, JUN, PBX1, ZFPM2, FOXC1, CLOCK	81	358	13588	20.617697772260154	3.8307134088681E-44	2.5538089392454E-45	5.490549994830618E-44
GOTERM_BP_FAT	GO:0010604~positive regulation of macromolecule metabolic process	50	61.72839506172839	3.2720534999559846E-45	MEF2C, MEF2A, THRA, TBX20, FOXO1, FOXO3, RORA, GATA2, GATA6, GATA4, RARA, RARB, EGR1, RARG, RXRB, RELA, RXRA, ARNTL, MECOM, HIF1A, JUN, FOXC1, ZFPM2, NFE2L2, CLOCK, SOX4, SOX6, SRF, TCF7L1, ARNT, TCF21, HAND2, NFAT5, NKX2-5, NFATC3, TRP53, EPAS1, MAFB, TBX5, CREB1, SMAD5, SMAD4, SMAD3, SMAD2, SMAD1, STAT3, SP1, ETS1, PBX1, KLF2	81	633	13588	13.25063873773721	3.658155812950791E-42	2.2863473830942444E-43	5.24322371216524E-42

Annotation Cluster 4	Enrichment Score: 24.755532574686416
Category	Term	Count	%	PValue	Genes	List Total	Pop Hits	Pop Total	Fold Enrichment	Bonferroni	Benjamini	FDR
GOTERM_CC_FAT	GO:0005667~transcription factor complex	26	32.098765432098766	2.0562572605711464E-34	IRX4, SOX6, MEIS1, ARNT, TFAM, HAND2, GATA6, NKX2-5, RARG, EPAS1, SMAD7, TBX2, MAFB, CREB1, SMAD6, SMAD5, SMAD4, SMAD3, SMAD2, SMAD1, ARNTL, HIF1A, ETS1, JUN, PBX1, CLOCK	40	234	12504	34.733333333333334	7.196900411999012E-33	7.196900411999012E-33	1.821354796696226E-31
GOTERM_CC_FAT	GO:0044451~nucleoplasm part	28	34.5679012345679	4.4438521337343014E-29	IRX4, SOX6, MEIS1, ARNT, TFAM, GATA6, HAND2, NKX2-5, RARG, EPAS1, MAFB, SMAD7, TBX2, SMAD6, CREB1, SMAD5, SMAD4, SMAD3, SMAD2, ARNTL, SMAD1, HIF1A, ETS1, JUN, PBX1, RERE, NCOR2, CLOCK	40	513	12504	17.061988304093568	1.5553482468070056E-27	7.776741234035028E-28	3.9361959005740285E-26
GOTERM_CC_FAT	GO:0005654~nucleoplasm	28	34.5679012345679	2.962530966833852E-27	IRX4, SOX6, MEIS1, ARNT, TFAM, GATA6, HAND2, NKX2-5, RARG, EPAS1, MAFB, SMAD7, TBX2, SMAD6, CREB1, SMAD5, SMAD4, SMAD3, SMAD2, ARNTL, SMAD1, HIF1A, ETS1, JUN, PBX1, RERE, NCOR2, CLOCK	40	599	12504	14.612353923205342	1.0368858383918481E-25	3.456286127972827E-26	2.6240977188356286E-24
GOTERM_CC_FAT	GO:0031981~nuclear lumen	29	35.80246913580247	3.0184791663830254E-24	IRX4, SOX6, MEIS1, ARNT, TFAM, HAND2, GATA6, NKX2-5, TRP53, RARG, EPAS1, MAFB, TBX2, SMAD7, SMAD6, CREB1, SMAD5, SMAD4, SMAD3, SMAD2, ARNTL, SMAD1, HIF1A, ETS1, JUN, PBX1, RERE, NCOR2, CLOCK	40	883	12504	10.266591166477916	1.0564677082340589E-22	2.6411692705851473E-23	2.6736545148501022E-21
GOTERM_CC_FAT	GO:0070013~intracellular organelle lumen	29	35.80246913580247	2.813094078252166E-21	IRX4, SOX6, MEIS1, ARNT, TFAM, HAND2, GATA6, NKX2-5, TRP53, RARG, EPAS1, MAFB, TBX2, SMAD7, SMAD6, CREB1, SMAD5, SMAD4, SMAD3, SMAD2, ARNTL, SMAD1, HIF1A, ETS1, JUN, PBX1, RERE, NCOR2, CLOCK	40	1133	12504	8.001235657546337	9.845829273882581E-20	1.969165854776516E-20	2.49173218314093E-18
GOTERM_CC_FAT	GO:0043233~organelle lumen	29	35.80246913580247	3.0232071100740895E-21	IRX4, SOX6, MEIS1, ARNT, TFAM, HAND2, GATA6, NKX2-5, TRP53, RARG, EPAS1, MAFB, TBX2, SMAD7, SMAD6, CREB1, SMAD5, SMAD4, SMAD3, SMAD2, ARNTL, SMAD1, HIF1A, ETS1, JUN, PBX1, RERE, NCOR2, CLOCK	40	1136	12504	7.980105633802817	1.0581224885259313E-19	1.763537480876552E-20	2.677842348291642E-18
GOTERM_CC_FAT	GO:0031974~membrane-enclosed lumen	29	35.80246913580247	7.40170361318012E-21	IRX4, SOX6, MEIS1, ARNT, TFAM, HAND2, GATA6, NKX2-5, TRP53, RARG, EPAS1, MAFB, TBX2, SMAD7, SMAD6, CREB1, SMAD5, SMAD4, SMAD3, SMAD2, ARNTL, SMAD1, HIF1A, ETS1, JUN, PBX1, RERE, NCOR2, CLOCK	40	1174	12504	7.7218057921635435	2.590596264613042E-19	3.7008518065900605E-20	6.556148706725966E-18

Annotation Cluster 5	Enrichment Score: 15.858052227571397
Category	Term	Count	%	PValue	Genes	List Total	Pop Hits	Pop Total	Fold Enrichment	Bonferroni	Benjamini	FDR
GOTERM_BP_FAT	GO:0045892~negative regulation of transcription, DNA-dependent	23	28.39506172839506	2.4402534482479366E-18	EGR1, TRP53, RARG, TBX2, JARID2, TBX20, PRRX1, SMAD3, SOX6, FOXP4, TCF7L1, FOXP1, TCF21, HHEX, HOPX, BCL6, RARA, ZFPM2, RARB, ZFPM1, NR2F2, NKX2-5, NCOR2	81	308	13588	12.52701619368286	2.7282033551411933E-15	1.4358965027058912E-16	3.910325654430372E-15
GOTERM_BP_FAT	GO:0051253~negative regulation of RNA metabolic process	23	28.39506172839506	2.8033591204303142E-18	EGR1, TRP53, RARG, TBX2, JARID2, TBX20, PRRX1, SMAD3, SOX6, FOXP4, TCF7L1, FOXP1, TCF21, HHEX, HOPX, BCL6, RARA, ZFPM2, RARB, ZFPM1, NR2F2, NKX2-5, NCOR2	81	310	13588	12.446196734368778	3.1341554966410915E-15	1.5670777483205456E-16	4.492175636539146E-15
GOTERM_BP_FAT	GO:0016481~negative regulation of transcription	24	29.629629629629626	9.003306419042414E-18	EGR1, TRP53, THRA, RARG, TBX2, JARID2, TBX20, PRRX1, SMAD3, SOX6, FOXP4, TCF7L1, FOXP1, TCF21, HHEX, HOPX, BCL6, RARA, ZFPM2, RARB, ZFPM1, NR2F2, NKX2-5, NCOR2	81	372	13588	10.822779769016329	1.0065696576489419E-14	4.575316625677009E-16	1.4427132595737728E-14
GOTERM_BP_FAT	GO:0045934~negative regulation of nucleobase, nucleoside, nucleotide and nucleic acid metabolic process	24	29.629629629629626	3.771243154199917E-17	EGR1, TRP53, THRA, RARG, TBX2, JARID2, TBX20, PRRX1, SMAD3, SOX6, FOXP4, TCF7L1, FOXP1, TCF21, HHEX, HOPX, BCL6, RARA, ZFPM2, RARB, ZFPM1, NR2F2, NKX2-5, NCOR2	81	397	13588	10.141244519078272	4.216249846395507E-14	1.8331521071284815E-15	6.043138209906357E-14
GOTERM_BP_FAT	GO:0051172~negative regulation of nitrogen compound metabolic process	24	29.629629629629626	4.6986047438785475E-17	EGR1, TRP53, THRA, RARG, TBX2, JARID2, TBX20, PRRX1, SMAD3, SOX6, FOXP4, TCF7L1, FOXP1, TCF21, HHEX, HOPX, BCL6, RARA, ZFPM2, RARB, ZFPM1, NR2F2, NKX2-5, NCOR2	81	401	13588	10.0400849727533	5.2530401036562165E-14	2.1887667098567567E-15	7.529166563910855E-14
GOTERM_BP_FAT	GO:0000122~negative regulation of transcription from RNA polymerase II promoter	20	24.691358024691358	5.0087397904614904E-17	EGR1, TRP53, RARG, TBX2, JARID2, PRRX1, SMAD3, SOX6, FOXP4, FOXP1, HHEX, HOPX, BCL6, RARA, ZFPM2, RARB, ZFPM1, NR2F2, NKX2-5, NCOR2	81	231	13588	14.524076746298968	5.599771085735946E-14	2.2399084342943785E-15	8.02613503653486E-14
GOTERM_BP_FAT	GO:0010605~negative regulation of macromolecule metabolic process	26	32.098765432098766	5.234579674859337E-17	THRA, TBX20, PRRX1, SOX6, TCF7L1, TCF21, BCL6, RARA, RARB, NR2F2, NKX2-5, TRP53, EGR1, RARG, TBX2, JARID2, RELA, SMAD3, FOXP4, FOXP1, HHEX, JUN, HOPX, ZFPM2, ZFPM1, NCOR2	81	506	13588	8.619723808129605	5.852260076492738E-14	2.2508692601895147E-15	8.388026746753955E-14
GOTERM_BP_FAT	GO:0010629~negative regulation of gene expression	24	29.629629629629626	7.63813549559831E-17	EGR1, TRP53, THRA, RARG, TBX2, JARID2, TBX20, PRRX1, SMAD3, SOX6, FOXP4, TCF7L1, FOXP1, TCF21, HHEX, HOPX, BCL6, RARA, ZFPM2, RARB, ZFPM1, NR2F2, NKX2-5, NCOR2	81	410	13588	9.819692863595302	1.241229341530925E-13	4.551914400963142E-15	1.7763568394002505E-13
GOTERM_BP_FAT	GO:0010558~negative regulation of macromolecule biosynthetic process	24	29.629629629629626	1.164853676801645E-16	EGR1, TRP53, THRA, RARG, TBX2, JARID2, TBX20, PRRX1, SMAD3, SOX6, FOXP4, TCF7L1, FOXP1, TCF21, HHEX, HOPX, BCL6, RARA, ZFPM2, RARB, ZFPM1, NR2F2, NKX2-5, NCOR2	81	418	13588	9.631756158071948	1.241229341530925E-13	4.440892098500626E-15	1.7763568394002505E-13
GOTERM_BP_FAT	GO:0031327~negative regulation of cellular biosynthetic process	24	29.629629629629626	2.157661906145409E-16	EGR1, TRP53, THRA, RARG, TBX2, JARID2, TBX20, PRRX1, SMAD3, SOX6, FOXP4, TCF7L1, FOXP1, TCF21, HHEX, HOPX, BCL6, RARA, ZFPM2, RARB, ZFPM1, NR2F2, NKX2-5, NCOR2	81	430	13588	9.362962962962962	2.48245868306185E-13	8.548717289613705E-15	3.552713678800501E-13
GOTERM_BP_FAT	GO:0009890~negative regulation of biosynthetic process	24	29.629629629629626	2.638580106660135E-16	EGR1, TRP53, THRA, RARG, TBX2, JARID2, TBX20, PRRX1, SMAD3, SOX6, FOXP4, TCF7L1, FOXP1, TCF21, HHEX, HOPX, BCL6, RARA, ZFPM2, RARB, ZFPM1, NR2F2, NKX2-5, NCOR2	81	434	13588	9.276668373442567	2.48245868306185E-13	8.326672684688674E-15	3.552713678800501E-13
GOTERM_MF_FAT	GO:0016564~transcription repressor activity	14	17.28395061728395	3.4848286089328924E-10	THRA, TBX2, JARID2, PRRX1, FOXP4, FOXP1, HHEX, HOPX, RARA, ZFPM2, BCL6, ZFPM1, NKX2-5, NCOR2	81	211	13288	10.884793165993797	2.5090769129043622E-8	2.7878632735678366E-9	3.6272770342904437E-7

Annotation Cluster 6	Enrichment Score: 13.242824718131594
Category	Term	Count	%	PValue	Genes	List Total	Pop Hits	Pop Total	Fold Enrichment	Bonferroni	Benjamini	FDR
SP_PIR_KEYWORDS	ubl conjugation	22	27.160493827160494	6.843055998268038E-15	MEF2C, TRP53, MEF2A, THRA, EPAS1, SMAD7, MAFB, RXRA, RELA, SMAD4, SMAD2, ARNTL, RORA, SOX6, NR3C1, STAT1, TAL1, MEF2D, HIF1A, SP1, ETS1, NFATC4	80	524	17854	9.369942748091603	4.887201754399939E-13	8.149037000748649E-14	7.149836278586008E-12
SP_PIR_KEYWORDS	isopeptide bond	17	20.98765432098765	6.57305890692496E-14	MEF2C, TRP53, MEF2A, THRA, SMAD7, MAFB, RXRA, SMAD4, NR3C1, SOX6, RORA, ARNTL, STAT1, MEF2D, HIF1A, SP1, ETS1	80	277	17854	13.696660649819494	4.666489417104458E-12	6.666889262874065E-13	6.821210263296962E-11
UP_SEQ_FEATURE	cross-link:Glycyl lysine isopeptide (Lys-Gly) (interchain with G-Cter in SUMO)	12	14.814814814814813	4.154399212611542E-13	MEF2C, TRP53, HIF1A, SP1, ETS1, MAFB, RXRA, ARNTL, RORA, SOX6, NR3C1, STAT1	79	88	16021	27.6542002301496	1.0676948214438653E-10	3.558986438889633E-11	5.420441873127402E-10

Annotation Cluster 7	Enrichment Score: 12.993197053024064
Category	Term	Count	%	PValue	Genes	List Total	Pop Hits	Pop Total	Fold Enrichment	Bonferroni	Benjamini	FDR
GOTERM_BP_FAT	GO:0048738~cardiac muscle tissue development	14	17.28395061728395	7.218008716266015E-18	RXRB, TBX2, SMAD7, TBX5, RXRA, PROX1, FOXP1, GATA6, GATA4, FOXC1, RARA, ZFPM2, RARB, NKX2-5	81	57	13588	41.202512453974435	8.069733744785405E-15	3.842730354659717E-16	1.1566325078807683E-14
GOTERM_BP_FAT	GO:0014706~striated muscle tissue development	16	19.753086419753085	5.983479334560691E-16	MEF2C, SMAD7, TBX2, RXRB, TBX5, RXRA, PROX1, FOXP1, GATA6, GATA4, RARA, ZFPM2, FOXC1, RARB, NR2F2, NKX2-5	81	127	13588	21.134247108000388	6.206146707654625E-13	1.9984014443252818E-14	8.881784197001252E-13
GOTERM_BP_FAT	GO:0060537~muscle tissue development	16	19.753086419753085	1.808192093859428E-15	MEF2C, SMAD7, TBX2, RXRB, TBX5, RXRA, PROX1, FOXP1, GATA6, GATA4, RARA, ZFPM2, FOXC1, RARB, NR2F2, NKX2-5	81	136	13588	19.735657225853306	1.98596694644948E-12	6.206146707654625E-14	2.8421709430404007E-12
GOTERM_BP_FAT	GO:0035051~cardiac cell differentiation	11	13.580246913580247	2.2959522551539767E-15	GATA6, RXRB, RXRA, TBX5, GATA4, RARA, SOX6, RARB, NKX2-5, PROX1, FOXP1	81	33	13588	55.91769547325103	2.6065816172149425E-12	7.893685705084863E-14	3.7414515929867775E-12
GOTERM_BP_FAT	GO:0055007~cardiac muscle cell differentiation	10	12.345679012345679	3.3738088566805143E-14	GATA6, RXRB, RXRA, TBX5, GATA4, RARA, RARB, NKX2-5, PROX1, FOXP1	81	28	13588	59.91181657848325	3.773337198254012E-11	1.0198508704206688E-12	5.4078963529491375E-11
GOTERM_BP_FAT	GO:0007517~muscle organ development	16	19.753086419753085	8.47275280924376E-14	MEF2C, SMAD7, TBX2, RXRB, TBX5, RXRA, PROX1, FOXP1, GATA6, GATA4, RARA, ZFPM2, FOXC1, RARB, NR2F2, NKX2-5	81	176	13588	15.250280583613916	9.470579875880958E-11	2.428390821762605E-12	1.357469692209179E-10
GOTERM_BP_FAT	GO:0042692~muscle cell differentiation	13	16.049382716049383	3.4450833593208634E-12	MEF2C, RXRB, TBX2, TBX5, RXRA, SOX6, PROX1, FOXP1, GATA6, GATA4, RARA, RARB, NKX2-5	81	117	13588	18.63923182441701	3.851658769704613E-9	8.95734597605724E-11	5.520572887718345E-9
GOTERM_BP_FAT	GO:0051146~striated muscle cell differentiation	10	12.345679012345679	2.3281922544123037E-9	GATA6, RXRB, RXRA, TBX5, GATA4, RARA, RARB, NKX2-5, PROX1, FOXP1	81	89	13588	18.848661395477876	2.6029156131590625E-6	4.732579894639599E-8	3.730755893105453E-6
GOTERM_BP_FAT	GO:0055012~ventricular cardiac muscle cell differentiation	6	7.4074074074074066	2.800814341943078E-9	RXRB, RXRA, RARA, RARB, NKX2-5, PROX1	81	11	13588	91.5016835016835	3.1313055542936397E-6	5.493526966660056E-8	4.488097749000275E-6

Annotation Cluster 8	Enrichment Score: 11.551495737968818
Category	Term	Count	%	PValue	Genes	List Total	Pop Hits	Pop Total	Fold Enrichment	Bonferroni	Benjamini	FDR
GOTERM_BP_FAT	GO:0001944~vasculature development	19	23.456790123456788	4.058272623427809E-15	MEF2C, EPAS1, SMAD7, TBX20, SMAD5, PRRX1, FOXO1, MEIS1, SRF, PROX1, TCF21, HIF1A, HEY1, HAND2, ZFPM2, FOXC1, VEZF1, NR2F2, NKX2-5	81	250	13588	12.749234567901233	4.5925485636644225E-12	1.3511414209688155E-13	6.583622536027178E-12
GOTERM_BP_FAT	GO:0048514~blood vessel morphogenesis	17	20.98765432098765	2.6694910952661568E-14	MEF2C, EPAS1, SMAD7, TBX20, SMAD5, PRRX1, MEIS1, SRF, PROX1, HIF1A, HEY1, HAND2, ZFPM2, FOXC1, VEZF1, NR2F2, NKX2-5	81	198	13588	14.403042773413143	2.97895041967422E-11	8.274492202531292E-13	4.269917752708352E-11
GOTERM_BP_FAT	GO:0001568~blood vessel development	18	22.22222222222222	4.4586962258248297E-14	MEF2C, EPAS1, SMAD7, TBX20, SMAD5, PRRX1, FOXO1, MEIS1, SRF, PROX1, HIF1A, HEY1, HAND2, ZFPM2, FOXC1, VEZF1, NR2F2, NKX2-5	81	244	13588	12.375227686703097	4.9897419529543185E-11	1.3130607712241726E-12	7.152056724635258E-11
GOTERM_BP_FAT	GO:0001525~angiogenesis	8	9.876543209876543	1.288366633159682E-5	HIF1A, EPAS1, HAND2, TBX20, SMAD5, VEZF1, MEIS1, SRF	81	133	13588	10.09041121321823	0.014300789975655426	1.6366878374907134E-4	0.02064312434728599

Annotation Cluster 9	Enrichment Score: 11.518427777395726
Category	Term	Count	%	PValue	Genes	List Total	Pop Hits	Pop Total	Fold Enrichment	Bonferroni	Benjamini	FDR
GOTERM_BP_FAT	GO:0001701~in utero embryonic development	17	20.98765432098765	2.7605290917365295E-12	TRP53, EPAS1, SMAD3, SMAD2, MECOM, SRF, ARNT, GATA2, HIF1A, SP1, GATA6, HAND2, GATA4, HOPX, FOXC1, ZFPM2, NCOR2	81	267	13588	10.680908124104128	3.086316757716645E-9	7.527600764944964E-11	4.4236059260072125E-9
GOTERM_BP_FAT	GO:0043009~chordate embryonic development	20	24.691358024691358	2.9227687814117582E-12	TRP53, EPAS1, PRRX1, SMAD3, SMAD2, MECOM, SRF, ARNT, GATA2, HIF1A, SP1, GATA6, HAND2, GATA4, HOPX, PBX1, FOXC1, ZFPM2, NKX2-5, NCOR2	81	421	13588	7.9692677634086975	3.267660364514313E-9	7.780143196356448E-11	4.683531340532454E-9
GOTERM_BP_FAT	GO:0009792~embryonic development ending in birth or egg hatching	20	24.691358024691358	3.450880175442971E-12	TRP53, EPAS1, PRRX1, SMAD3, SMAD2, MECOM, SRF, ARNT, GATA2, HIF1A, SP1, GATA6, HAND2, GATA4, HOPX, PBX1, FOXC1, ZFPM2, NKX2-5, NCOR2	81	425	13588	7.894262890341321	3.858113162280574E-9	8.76844152841727E-11	5.529821045513472E-9

Annotation Cluster 10	Enrichment Score: 10.780093479630256
Category	Term	Count	%	PValue	Genes	List Total	Pop Hits	Pop Total	Fold Enrichment	Bonferroni	Benjamini	FDR
GOTERM_BP_FAT	GO:0035295~tube development	23	28.39506172839506	8.72801015006591E-20	EPAS1, TBX5, TBX20, SMAD4, SMAD3, SMAD2, NR3C1, SRF, FOXP1, TCF21, HHEX, HIF1A, SP1, GATA6, HAND2, GATA4, HOPX, PBX1, FOXC1, ZFPM2, RARA, RARB, NKX2-5	81	264	13588	14.614852225963338	9.757915347773687E-17	5.421064082096493E-18	1.3985990687334444E-16
GOTERM_BP_FAT	GO:0060541~respiratory system development	11	13.580246913580247	2.6664128245586096E-9	HHEX, TCF21, RARG, SP1, EPAS1, GATA6, TBX5, HOPX, ZFPM2, SMAD2, FOXP1	81	124	13588	14.881322182397449	2.981045147398831E-6	5.323302698645449E-8	4.2727293148026035E-6
GOTERM_BP_FAT	GO:0030324~lung development	10	12.345679012345679	1.668133721665919E-8	HHEX, TCF21, SP1, EPAS1, GATA6, TBX5, HOPX, ZFPM2, SMAD2, FOXP1	81	111	13588	15.112890668446223	1.8649561240424717E-5	2.9140206914135547E-7	2.673060566227292E-5
GOTERM_BP_FAT	GO:0030323~respiratory tube development	10	12.345679012345679	1.952327121872157E-8	HHEX, TCF21, SP1, EPAS1, GATA6, TBX5, HOPX, ZFPM2, SMAD2, FOXP1	81	113	13588	14.845405877854256	2.1826779231570725E-5	3.3580021185919406E-7	3.128459348245016E-5

Annotation Cluster 11	Enrichment Score: 9.89347769671347
Category	Term	Count	%	PValue	Genes	List Total	Pop Hits	Pop Total	Fold Enrichment	Bonferroni	Benjamini	FDR
GOTERM_BP_FAT	GO:0002520~immune system development	17	20.98765432098765	1.2541595866466371E-11	TRP53, EGR1, EPAS1, JARID2, SMAD5, SOX4, SMAD3, SOX6, MEIS1, FOXP1, TAL1, TCF21, HIF1A, SP1, BCL6, PBX1, NKX2-5	81	295	13588	9.66712701401967	1.4021547145581792E-8	2.983308045045874E-10	2.0097046249389905E-8
GOTERM_BP_FAT	GO:0048534~hemopoietic or lymphoid organ development	16	19.753086419753085	7.413552444066614E-11	TRP53, EGR1, EPAS1, JARID2, SMAD5, SOX4, SOX6, MEIS1, FOXP1, TAL1, TCF21, HIF1A, SP1, BCL6, PBX1, NKX2-5	81	281	13588	9.551777162690566	8.28834582078386E-8	1.6576692241088153E-9	1.1879661698799282E-7
GOTERM_BP_FAT	GO:0030097~hemopoiesis	14	17.28395061728395	2.244852153395779E-9	TRP53, EGR1, EPAS1, SMAD5, SOX4, SOX6, MEIS1, FOXP1, TAL1, HIF1A, SP1, BCL6, PBX1, NKX2-5	81	251	13588	9.356745856081844	2.509741605205562E-6	4.6476753667867854E-8	3.5972095302483353E-6

Annotation Cluster 12	Enrichment Score: 8.872800935674444
Category	Term	Count	%	PValue	Genes	List Total	Pop Hits	Pop Total	Fold Enrichment	Bonferroni	Benjamini	FDR
GOTERM_BP_FAT	GO:0007389~pattern specification process	17	20.98765432098765	7.059205810765529E-12	TRP53, RARG, MAFB, TBX5, SMAD5, TBX20, SMAD4, SMAD3, SMAD2, SMAD1, SRF, TCF7L1, HHEX, GATA4, PBX1, FOXC1, NR2F2	81	284	13588	10.041557989914796	7.892232645190234E-9	1.7538293040075814E-10	1.1311918068912519E-8
GOTERM_BP_FAT	GO:0048598~embryonic morphogenesis	18	22.22222222222222	2.2790620642882868E-11	TRP53, RARG, MAFB, TBX5, PRRX1, SMAD4, SMAD3, SMAD2, SMAD1, MECOM, FOXP4, PROX1, HHEX, SP1, GATA4, PBX1, FOXC1, RARB	81	359	13588	8.411018260600432	2.547995558987992E-8	5.308323780539581E-10	3.6520342305834674E-8
GOTERM_BP_FAT	GO:0048729~tissue morphogenesis	15	18.51851851851852	9.44313992046462E-11	RARG, SMAD7, TBX5, RXRA, SMAD4, SMAD3, SMAD2, SMAD1, NR3C1, PROX1, TCF7L1, HHEX, TCF21, PBX1, FOXC1	81	238	13588	10.572673513849983	1.0557424556800754E-7	2.0700833269771124E-9	1.5131925712452698E-7
GOTERM_BP_FAT	GO:0003002~regionalization	13	16.049382716049383	4.023129122278795E-9	TRP53, HHEX, RARG, MAFB, GATA4, TBX20, SMAD4, SMAD3, PBX1, FOXC1, SMAD2, NR2F2, TCF7L1	81	214	13588	10.190608053536401	4.497848298146145E-6	7.754927999759076E-8	6.4467667093559555E-6
GOTERM_BP_FAT	GO:0009952~anterior/posterior pattern formation	11	13.580246913580247	2.0445183436564888E-8	TRP53, HHEX, RARG, GATA4, SMAD4, SMAD3, FOXC1, PBX1, SMAD2, NR2F2, TCF7L1	81	153	13588	12.06067941579924	2.2857454078595296E-5	3.463289599547892E-7	3.2761889168231306E-5
GOTERM_BP_FAT	GO:0007369~gastrulation	7	8.641975308641975	4.638856970562149E-6	TRP53, GATA4, SMAD4, SMAD3, FOXC1, SMAD2, SMAD1	81	74	13588	15.868535201868534	0.005172828725521272	6.482607522706463E-5	0.007433166144343861

Annotation Cluster 13	Enrichment Score: 7.820406391671985
Category	Term	Count	%	PValue	Genes	List Total	Pop Hits	Pop Total	Fold Enrichment	Bonferroni	Benjamini	FDR
GOTERM_BP_FAT	GO:0048729~tissue morphogenesis	15	18.51851851851852	9.44313992046462E-11	RARG, SMAD7, TBX5, RXRA, SMAD4, SMAD3, SMAD2, SMAD1, NR3C1, PROX1, TCF7L1, HHEX, TCF21, PBX1, FOXC1	81	238	13588	10.572673513849983	1.0557424556800754E-7	2.0700833269771124E-9	1.5131925712452698E-7
GOTERM_BP_FAT	GO:0060429~epithelium development	15	18.51851851851852	5.243799466600923E-10	RARG, TBX5, RXRA, SMAD4, SMAD3, SMAD2, NR3C1, MECOM, PROX1, HHEX, TCF21, GATA6, JUN, PBX1, VEZF1	81	271	13588	9.285226185595189	5.862566503367361E-7	1.1061449423088732E-8	8.402801343621036E-7
GOTERM_BP_FAT	GO:0002009~morphogenesis of an epithelium	8	9.876543209876543	6.982618668428036E-5	HHEX, TCF21, RARG, TBX5, SMAD4, PBX1, NR3C1, PROX1	81	173	13588	7.757368158138871	0.07509884103689823	7.726558263940753E-4	0.11183262669148819

Annotation Cluster 14	Enrichment Score: 7.682510138786171
Category	Term	Count	%	PValue	Genes	List Total	Pop Hits	Pop Total	Fold Enrichment	Bonferroni	Benjamini	FDR
INTERPRO	IPR013088:Zinc finger, NHR/GATA-type	12	14.814814814814813	4.887174714929882E-16	NR1H2, GATA2, THRA, RARG, GATA6, RXRB, RXRA, GATA4, RARA, RORA, NR3C1, NR2F2	81	53	17763	49.65199161425576	5.1514348342607263E-14	5.1514348342607263E-14	5.10702591327572E-13
UP_SEQ_FEATURE	region of interest:Modulating	8	9.876543209876543	3.0696242295723373E-13	THRA, RARG, RXRB, RXRA, RARA, RORA, NR3C1, RARB	79	15	16021	108.15864978902954	7.889300324137594E-11	3.944644610953674E-11	4.0052405836377147E-10
INTERPRO	IPR001628:Zinc finger, nuclear hormone receptor-type	10	12.345679012345679	5.690395890236649E-13	NR1H2, THRA, RARG, RXRB, RXRA, RARA, RORA, NR3C1, RARB, NR2F2	81	47	17763	46.658786446020486	6.600275881396556E-11	2.200095661208934E-11	6.49147402498329E-10
INTERPRO	IPR001723:Steroid hormone receptor	10	12.345679012345679	6.97814374159832E-13	NR1H2, THRA, RARG, RXRB, RXRA, RARA, RORA, NR3C1, RARB, NR2F2	81	48	17763	45.68672839506173	8.094191983332166E-11	2.0235479958330416E-11	7.960743175772222E-10
INTERPRO	IPR008946:Nuclear hormone receptor, ligand-binding	10	12.345679012345679	8.517774963873532E-13	NR1H2, THRA, RARG, RXRB, RXRA, RARA, RORA, NR3C1, RARB, NR2F2	81	49	17763	44.75434618291761	9.880452012112073E-11	1.976085961530316E-11	9.717671112241533E-10
INTERPRO	IPR000536:Nuclear hormone receptor, ligand-binding, core	10	12.345679012345679	8.517774963873532E-13	NR1H2, THRA, RARG, RXRB, RXRA, RARA, RORA, NR3C1, RARB, NR2F2	81	49	17763	44.75434618291761	9.880452012112073E-11	1.976085961530316E-11	9.717671112241533E-10
UP_SEQ_FEATURE	DNA-binding region:Nuclear receptor	10	12.345679012345679	9.100526018262791E-13	NR1H2, THRA, RARG, RXRB, RXRA, RARA, RORA, NR3C1, RARB, NR2F2	79	46	16021	44.086406164006604	2.338828020143069E-10	4.677658260732187E-11	1.1873724226063587E-9
UP_SEQ_FEATURE	zinc finger region:NR C4-type	10	12.345679012345679	9.100526018262791E-13	NR1H2, THRA, RARG, RXRB, RXRA, RARA, RORA, NR3C1, RARB, NR2F2	79	46	16021	44.086406164006604	2.338828020143069E-10	4.677658260732187E-11	1.1873724226063587E-9
GOTERM_MF_FAT	GO:0003707~steroid hormone receptor activity	10	12.345679012345679	1.1065615444469836E-11	NR1H2, THRA, RARG, RXRB, RXRA, RARA, RORA, NR3C1, RARB, NR2F2	81	49	13288	33.47946586041824	7.967226878236033E-10	1.3278711463726722E-10	1.1517919951131717E-8
GOTERM_MF_FAT	GO:0004879~ligand-dependent nuclear receptor activity	10	12.345679012345679	3.9449222415141445E-11	NR1H2, THRA, RARG, RXRB, RXRA, RARA, RORA, NR3C1, RARB, NR2F2	81	56	13288	29.29453262786596	2.8403439600310776E-9	3.550429950038847E-10	4.1061776201445355E-8
UP_SEQ_FEATURE	region of interest:Ligand-binding	8	9.876543209876543	7.051727251283888E-11	NR1H2, THRA, RARG, RXRB, RXRA, RARA, RORA, RARB	79	29	16021	55.94412920122217	1.8122935374620397E-8	3.0204891920959653E-9	9.200658013241991E-8
SMART	SM00399:ZnF_C4	10	12.345679012345679	1.582490092723909E-10	NR1H2, THRA, RARG, RXRB, RXRA, RARA, RORA, NR3C1, RARB, NR2F2	79	47	9131	24.591974144896312	5.2222159929726786E-9	2.6111079964863393E-9	1.3812784249722654E-7
SMART	SM00430:HOLI	10	12.345679012345679	2.353497057470556E-10	NR1H2, THRA, RARG, RXRB, RXRA, RARA, RORA, NR3C1, RARB, NR2F2	79	49	9131	23.58822009816585	7.766541409992556E-9	2.588847136664185E-9	2.0542536560697044E-7
UP_SEQ_FEATURE	region of interest:Hinge	7	8.641975308641975	5.605936425207258E-10	RARG, RXRB, RXRA, RARA, RORA, NR3C1, RARB	79	21	16021	67.59915611814345	1.440725660994957E-7	1.8009071900415563E-8	7.314281069703554E-7
SP_PIR_KEYWORDS	zinc finger	7	8.641975308641975	4.551905141337574E-7	EGR1, THRA, RXRB, RXRA, RORA, NR3C1, RARB	80	66	17854	23.670075757575756	3.231801162340009E-5	2.154566603018715E-6	4.724491556529209E-4
GOTERM_MF_FAT	GO:0003708~retinoic acid receptor activity	5	6.172839506172839	5.812113369021721E-7	RARG, RXRB, RXRA, RARA, RARB	81	12	13288	68.35390946502058	4.184635283821514E-5	2.7898113365010246E-6	6.049676286479233E-4
PIR_SUPERFAMILY	PIRSF002534:retinoic X receptor-like nuclear receptor	4	4.938271604938271	1.075501244637896E-5	RXRB, RXRA, RARB, NR2F2	35	11	8136	84.52987012987012	4.3011028731776424E-4	2.1507827299060978E-4	0.009839365282726664
GOTERM_BP_FAT	GO:0001655~urogenital system development	8	9.876543209876543	2.362039991356164E-5	TCF21, RARG, RXRA, SMAD4, FOXC1, PBX1, RARA, RARB	81	146	13588	9.191949940808387	0.02606227912173642	2.901548088981576E-4	0.03784322841486887
PIR_SUPERFAMILY	PIRSF036753:retinoic acid receptor	3	3.7037037037037033	5.0723017117916577E-5	RARG, RARA, RARB	35	3	8136	232.45714285714286	0.0020269151703841137	6.760953920916801E-4	0.046397066372361184
INTERPRO	IPR003078:Retinoic acid receptor	3	3.7037037037037033	5.991792639499869E-5	RARG, RARA, RARB	81	3	17763	219.29629629629628	0.006926587539443196	3.8607477057606143E-4	0.06833802109852405
GOTERM_BP_FAT	GO:0030522~intracellular receptor-mediated signaling pathway	4	4.938271604938271	8.618690647619774E-4	RARG, RXRB, RXRA, NR3C1	81	32	13588	20.969135802469133	0.6186299397733753	0.007276315832382085	1.372175578941226
GOTERM_BP_FAT	GO:0048384~retinoic acid receptor signaling pathway	3	3.7037037037037033	0.001819019353540469	RARG, RXRB, RXRA	81	11	13588	45.75084175084175	0.8693868685490683	0.013845149107665655	2.875350170040525
GOTERM_MF_FAT	GO:0005496~steroid binding	3	3.7037037037037033	0.02522205626955332	RXRB, RXRA, NR3C1	81	41	13288	12.003613369467027	0.8410685090143433	0.07685483764211876	23.348269685463674
BIOCARTA	m_nuclearRsPathway:Nuclear Receptors in Lipid Metabolism and Toxicity	3	3.7037037037037033	0.290881001644391	RARG, RARA, RARB	39	33	1171	2.72960372960373	0.9999999999999999	0.8703990730599094	97.90109606368725
SP_PIR_KEYWORDS	receptor	12	14.814814814814813	0.5373774666688018	NR1H2, THRA, RARG, RXRB, RXRA, RARA, ARNTL, RORA, NR3C1, RARB, NR2F2, ARNT	80	2465	17854	1.0864503042596347	1.0	0.8682743264216544	99.96647795866554
GOTERM_MF_FAT	GO:0008289~lipid binding	3	3.7037037037037033	0.6189734777489277	RXRB, RXRA, NR3C1	81	345	13288	1.4265163714439075	1.0	0.893650690640417	99.9956522878166

Annotation Cluster 15	Enrichment Score: 6.242106275883308
Category	Term	Count	%	PValue	Genes	List Total	Pop Hits	Pop Total	Fold Enrichment	Bonferroni	Benjamini	FDR
GOTERM_MF_FAT	GO:0003702~RNA polymerase II transcription factor activity	10	12.345679012345679	9.550539719555105E-9	IRX4, GATA6, RELA, TBX5, GATA4, FOXC1, SMAD1, PROX1, MEIS1, FOXP1	81	102	13288	16.083272815298958	6.87638624707887E-7	6.251262174572503E-8	9.940932876872921E-6
GOTERM_MF_FAT	GO:0003705~RNA polymerase II transcription factor activity, enhancer binding	7	8.641975308641975	2.0828452454379715E-8	GATA6, RELA, GATA4, FOXC1, PROX1, MEIS1, FOXP1	81	30	13288	38.27818930041152	1.4996474644313196E-6	1.1535757715730455E-7	2.1679846695654703E-5
GOTERM_BP_FAT	GO:0046620~regulation of organ growth	4	4.938271604938271	9.440527333530815E-4	TBX5, GATA4, FOXC1, PROX1	81	33	13588	20.333707444818558	0.6521380141800395	0.007849252391927686	1.50209351194317

Annotation Cluster 16	Enrichment Score: 5.447603273199084
Category	Term	Count	%	PValue	Genes	List Total	Pop Hits	Pop Total	Fold Enrichment	Bonferroni	Benjamini	FDR
UP_SEQ_FEATURE	DNA-binding region:Basic motif	14	17.28395061728395	4.615799131468615E-13	EPAS1, MAFB, CREB1, ARNTL, ATF2, ARNT, TAL1, TCF21, HIF1A, HEY1, HAND2, JUN, NFE2L2, CLOCK	79	154	16021	18.436133486766398	1.18639098545259E-10	2.965983014746598E-11	6.023070930893937E-10
INTERPRO	IPR001092:Basic helix-loop-helix dimerisation region bHLH	9	11.11111111111111	3.5947931060513906E-8	TCF21, TAL1, HIF1A, HEY1, EPAS1, HAND2, ARNTL, CLOCK, ARNT	81	111	17763	17.78078078078078	4.169951385524229E-6	5.212448741520603E-7	4.101237007780867E-5
UP_SEQ_FEATURE	domain:Helix-loop-helix motif	9	11.11111111111111	5.5937136760169186E-8	TCF21, TAL1, HIF1A, HEY1, EPAS1, HAND2, ARNTL, CLOCK, ARNT	79	109	16021	16.744745093485076	1.4375741230643335E-5	1.4375834229696238E-6	7.298330656491103E-5
INTERPRO	IPR013655:PAS fold-3	5	6.172839506172839	1.1124146407084673E-6	HIF1A, EPAS1, ARNTL, CLOCK, ARNT	81	18	17763	60.9156378600823	1.2903184477386365E-4	1.0753289691134427E-5	0.0012691274284493126
UP_SEQ_FEATURE	domain:PAS 2	5	6.172839506172839	1.9060892552816829E-6	HIF1A, EPAS1, ARNTL, CLOCK, ARNT	79	19	16021	53.36775483011326	4.897454410132118E-4	3.4989773949334335E-5	0.002486919317401526
UP_SEQ_FEATURE	domain:PAS 1	5	6.172839506172839	1.9060892552816829E-6	HIF1A, EPAS1, ARNTL, CLOCK, ARNT	79	19	16021	53.36775483011326	4.897454410132118E-4	3.4989773949334335E-5	0.002486919317401526
INTERPRO	IPR011598:Helix-loop-helix DNA-binding	7	8.641975308641975	2.2731896797556763E-6	TCF21, TAL1, HEY1, HAND2, ARNTL, CLOCK, ARNT	81	85	17763	18.059694989106752	2.636555393237261E-4	2.0283663711095912E-5	0.0025934124188164986
INTERPRO	IPR001067:Nuclear translocator	4	4.938271604938271	3.039118472482153E-6	EPAS1, ARNTL, CLOCK, ARNT	81	7	17763	125.3121693121693	3.5247614418854045E-4	2.5180988561190887E-5	0.0034672232770871503
SMART	SM00353:HLH	9	11.11111111111111	4.280352659603114E-6	TCF21, TAL1, HIF1A, HEY1, EPAS1, HAND2, ARNTL, CLOCK, ARNT	79	111	9131	9.37153609305508	1.4124196448705995E-4	2.8249988976103424E-5	0.003736050305602756
UP_SEQ_FEATURE	domain:PAC	5	6.172839506172839	5.129826921689382E-6	HIF1A, EPAS1, ARNTL, CLOCK, ARNT	79	24	16021	42.24947257383966	0.0013175002338836617	8.788739770171361E-5	0.006692875425273748
INTERPRO	IPR001610:PAC motif	5	6.172839506172839	5.28800109315077E-6	HIF1A, EPAS1, ARNTL, CLOCK, ARNT	81	26	17763	42.17236467236467	6.132216513611288E-4	4.0893147096432436E-5	0.006032823681145771
INTERPRO	IPR000014:PAS	5	6.172839506172839	1.2461061439443454E-5	HIF1A, EPAS1, ARNTL, CLOCK, ARNT	81	32	17763	34.26504629629629	0.0014444479126265453	9.033917749456943E-5	0.014215689233754158
SMART	SM00086:PAC	5	6.172839506172839	6.386448843355776E-5	HIF1A, EPAS1, ARNTL, CLOCK, ARNT	79	26	9131	22.22736124634859	0.0021053759995359744	2.634147276562304E-4	0.05573045739244442
SMART	SM00091:PAS	5	6.172839506172839	1.4776073478349645E-4	HIF1A, EPAS1, ARNTL, CLOCK, ARNT	79	32	9131	18.05973101265823	0.004864593881994894	5.416826293761501E-4	0.1288995568281881
GOTERM_BP_FAT	GO:0001890~placenta development	6	7.4074074074074066	1.5794934501515767E-4	GATA2, HIF1A, SP1, EPAS1, PBRM1, ARNT	81	87	13588	11.569178373776074	0.16188613875718705	0.0016188837433513958	0.25280204928354033
INTERPRO	IPR013767:PAS fold	4	4.938271604938271	2.38002865232378E-4	HIF1A, ARNTL, CLOCK, ARNT	81	27	17763	32.48834019204389	0.027233902023515166	0.001199784826300232	0.27119729702490547
GOTERM_BP_FAT	GO:0001892~embryonic placenta development	5	6.172839506172839	4.5058901068739606E-4	GATA2, HIF1A, SP1, EPAS1, ARNT	81	61	13588	13.750252985225663	0.3958133116170355	0.004088141372402099	0.7195966956264677
KEGG_PATHWAY	mmu05211:Renal cell carcinoma	5	6.172839506172839	0.001463712062430068	HIF1A, EPAS1, ETS1, JUN, ARNT	42	70	5738	9.758503401360544	0.07334021332109164	0.007587943635825045	1.413054238646505

Annotation Cluster 17	Enrichment Score: 5.278966262921614
Category	Term	Count	%	PValue	Genes	List Total	Pop Hits	Pop Total	Fold Enrichment	Bonferroni	Benjamini	FDR
GOTERM_BP_FAT	GO:0030097~hemopoiesis	14	17.28395061728395	2.244852153395779E-9	TRP53, EGR1, EPAS1, SMAD5, SOX4, SOX6, MEIS1, FOXP1, TAL1, HIF1A, SP1, BCL6, PBX1, NKX2-5	81	251	13588	9.356745856081844	2.509741605205562E-6	4.6476753667867854E-8	3.5972095302483353E-6
GOTERM_BP_FAT	GO:0042592~homeostatic process	15	18.51851851851852	6.883956637467385E-6	TRP53, EPAS1, SMAD7, SMAD5, FOXO3, SMAD1, SOX6, MECOM, SRF, STAT3, TAL1, HIF1A, SP1, BCL6, NCOR2	81	584	13588	4.308726534753932	0.0076667494041948725	9.161830292059303E-5	0.011030460899841277
GOTERM_BP_FAT	GO:0030218~erythrocyte differentiation	6	7.4074074074074066	8.754697378503364E-6	TAL1, SP1, EPAS1, SMAD5, BCL6, SOX6	81	48	13588	20.969135802469136	0.00974004995137323	1.1514389412470294E-4	0.01402783241359895
GOTERM_BP_FAT	GO:0034101~erythrocyte homeostasis	6	7.4074074074074066	1.1845809301145751E-5	TAL1, SP1, EPAS1, SMAD5, BCL6, SOX6	81	51	13588	19.735657225853302	0.013156381403382822	1.5221477323568156E-4	0.018980344149410744
GOTERM_BP_FAT	GO:0048872~homeostasis of number of cells	7	8.641975308641975	5.2742645740812205E-5	TAL1, SP1, EPAS1, SMAD5, BCL6, SOX6, MECOM	81	113	13588	10.391784114497979	0.057262906317562035	6.140596486958749E-4	0.08448271075207625
GOTERM_BP_FAT	GO:0030099~myeloid cell differentiation	6	7.4074074074074066	2.507314232424506E-4	TAL1, SP1, EPAS1, SMAD5, BCL6, SOX6	81	96	13588	10.484567901234568	0.24448291192505467	0.0024779237976005897	0.40102268556371223

Annotation Cluster 18	Enrichment Score: 5.108360124316073
Category	Term	Count	%	PValue	Genes	List Total	Pop Hits	Pop Total	Fold Enrichment	Bonferroni	Benjamini	FDR
GOTERM_BP_FAT	GO:0055012~ventricular cardiac muscle cell differentiation	6	7.4074074074074066	2.800814341943078E-9	RXRB, RXRA, RARA, RARB, NKX2-5, PROX1	81	11	13588	91.5016835016835	3.1313055542936397E-6	5.493526966660056E-8	4.488097749000275E-6
GOTERM_MF_FAT	GO:0003708~retinoic acid receptor activity	5	6.172839506172839	5.812113369021721E-7	RARG, RXRB, RXRA, RARA, RARB	81	12	13288	68.35390946502058	4.184635283821514E-5	2.7898113365010246E-6	6.049676286479233E-4
PIR_SUPERFAMILY	PIRSF002534:retinoic X receptor-like nuclear receptor	4	4.938271604938271	1.075501244637896E-5	RXRB, RXRA, RARB, NR2F2	35	11	8136	84.52987012987012	4.3011028731776424E-4	2.1507827299060978E-4	0.009839365282726664
KEGG_PATHWAY	mmu05223:Non-small cell lung cancer	5	6.172839506172839	5.482294696887789E-4	TRP53, RXRB, RXRA, FOXO3, RARB	42	54	5738	12.649911816578483	0.02811301292757251	0.004065392359361875	0.5313697257960048
KEGG_PATHWAY	mmu05222:Small cell lung cancer	5	6.172839506172839	0.0029923175900851725	TRP53, RXRB, RXRA, RELA, RARB	42	85	5738	8.03641456582633	0.1442985895172516	0.011915653665230397	2.8696104826707924

Annotation Cluster 19	Enrichment Score: 5.054348264039408
Category	Term	Count	%	PValue	Genes	List Total	Pop Hits	Pop Total	Fold Enrichment	Bonferroni	Benjamini	FDR
INTERPRO	IPR013019:MAD homology, MH1	7	8.641975308641975	1.9163740224864636E-13	SMAD7, SMAD6, SMAD5, SMAD4, SMAD3, SMAD2, SMAD1	81	8	17763	191.88425925925924	2.2228441309835034E-11	1.1114220654917517E-11	2.1862511800918583E-10
INTERPRO	IPR013790:Dwarfin	7	8.641975308641975	1.9163740224864636E-13	SMAD7, SMAD6, SMAD5, SMAD4, SMAD3, SMAD2, SMAD1	81	8	17763	191.88425925925924	2.2228441309835034E-11	1.1114220654917517E-11	2.1862511800918583E-10
INTERPRO	IPR001132:SMAD domain, Dwarfin-type	7	8.641975308641975	1.9163740224864636E-13	SMAD7, SMAD6, SMAD5, SMAD4, SMAD3, SMAD2, SMAD1	81	8	17763	191.88425925925924	2.2228441309835034E-11	1.1114220654917517E-11	2.1862511800918583E-10
UP_SEQ_FEATURE	domain:MH1	7	8.641975308641975	3.0420215579805317E-13	SMAD7, SMAD6, SMAD5, SMAD4, SMAD3, SMAD2, SMAD1	79	8	16021	177.4477848101266	7.817968494805427E-11	7.817968494805427E-11	3.9690473130349346E-10
UP_SEQ_FEATURE	domain:MH2	7	8.641975308641975	3.0420215579805317E-13	SMAD7, SMAD6, SMAD5, SMAD4, SMAD3, SMAD2, SMAD1	79	8	16021	177.4477848101266	7.817968494805427E-11	7.817968494805427E-11	3.9690473130349346E-10
INTERPRO	IPR003619:MAD homology 1, Dwarfin-type	7	8.641975308641975	6.2343619371380976E-12	SMAD7, SMAD6, SMAD5, SMAD4, SMAD3, SMAD2, SMAD1	81	12	17763	127.92283950617283	7.231841792076921E-10	1.2053069653461534E-10	7.112654909491312E-9
SMART	SM00524:DWB	7	8.641975308641975	8.828347681962758E-12	SMAD7, SMAD6, SMAD5, SMAD4, SMAD3, SMAD2, SMAD1	79	8	9131	101.13449367088609	2.913366214940538E-10	2.913366214940538E-10	7.705869276009025E-9
INTERPRO	IPR017855:SMAD domain-like	7	8.641975308641975	5.326369859066518E-11	SMAD7, SMAD6, SMAD5, SMAD4, SMAD3, SMAD2, SMAD1	81	16	17763	95.94212962962962	6.178592304451058E-9	8.826560593533372E-10	6.076766867479932E-8
SMART	SM00523:DWA	7	8.641975308641975	2.835365970980082E-10	SMAD7, SMAD6, SMAD5, SMAD4, SMAD3, SMAD2, SMAD1	79	12	9131	67.42299578059071	9.356709074204161E-9	2.339177296306616E-9	2.4748536553431677E-7
PIR_SUPERFAMILY	PIRSF037286:Smad protein	5	6.172839506172839	3.790575154633647E-9	SMAD7, SMAD6, SMAD5, SMAD4, SMAD1	35	6	8136	193.7142857142857	1.5162299626947373E-7	1.5162299626947373E-7	3.468009723839316E-6
GOTERM_BP_FAT	GO:0007179~transforming growth factor beta receptor signaling pathway	8	9.876543209876543	1.1379273730867097E-8	TRP53, SMAD7, SMAD6, SMAD5, SMAD4, SMAD3, SMAD2, SMAD1	81	48	13588	27.958847736625515	1.2721947195148964E-5	2.0519398091778385E-7	1.8234442933362516E-5
GOTERM_BP_FAT	GO:0007178~transmembrane receptor protein serine/threonine kinase signaling pathway	8	9.876543209876543	3.5448660896356665E-7	TRP53, SMAD7, SMAD6, SMAD5, SMAD4, SMAD3, SMAD2, SMAD1	81	78	13588	17.205444761000315	3.9623757620510514E-4	5.743695085436151E-6	5.680370581573335E-4
KEGG_PATHWAY	mmu04350:TGF-beta signaling pathway	8	9.876543209876543	2.1373152426316556E-6	SP1, SMAD7, SMAD6, SMAD5, SMAD4, SMAD3, SMAD2, SMAD1	42	87	5738	12.562671045429665	1.1113433551268592E-4	3.704615090460717E-5	0.002076520926430625
GOTERM_BP_FAT	GO:0001503~ossification	8	9.876543209876543	2.865994619715948E-6	MEF2C, MEF2D, THRA, SP1, SMAD5, SMAD3, FOXC1, SMAD1	81	106	13588	12.66061029583042	0.0031990586490596717	4.27215750936627E-5	0.004592445516371502
GOTERM_BP_FAT	GO:0007167~enzyme linked receptor protein signaling pathway	11	13.580246913580247	4.337923652649727E-6	TRP53, SMAD7, SMAD6, SMAD5, SMAD4, FOXO1, SMAD3, FOXC1, SMAD2, SMAD1, STAT3	81	273	13588	6.759281870392981	0.004838067826978043	6.298255109615791E-5	0.006950975278852134
GOTERM_BP_FAT	GO:0007369~gastrulation	7	8.641975308641975	4.638856970562149E-6	TRP53, GATA4, SMAD4, SMAD3, FOXC1, SMAD2, SMAD1	81	74	13588	15.868535201868534	0.005172828725521272	6.482607522706463E-5	0.007433166144343861
KEGG_PATHWAY	mmu05212:Pancreatic cancer	7	8.641975308641975	1.0045038492706153E-5	TRP53, RELA, SMAD4, SMAD3, SMAD2, STAT1, STAT3	42	72	5738	13.282407407407407	5.222082269052963E-4	1.305776302762407E-4	0.009758978663731988
GOTERM_BP_FAT	GO:0009880~embryonic pattern specification	5	6.172839506172839	5.0768451030696155E-5	SMAD5, SMAD3, SMAD2, SMAD1, TCF7L1	81	35	13588	23.964726631393297	0.05517973853598257	5.973012191683447E-4	0.08132166876323454
GOTERM_BP_FAT	GO:0048332~mesoderm morphogenesis	5	6.172839506172839	7.061851833470229E-5	SMAD3, FOXC1, SMAD2, SMAD1, TCF7L1	81	38	13588	22.072774528914877	0.07591783797074492	7.662527962198906E-4	0.11310094068168741
GOTERM_BP_FAT	GO:0001649~osteoblast differentiation	5	6.172839506172839	1.6392186270301697E-4	MEF2C, MEF2D, SMAD5, SMAD3, SMAD1	81	47	13588	17.846073023377986	0.1674647075430057	0.001664791464617843	0.26234945229027806
GOTERM_BP_FAT	GO:0035282~segmentation	5	6.172839506172839	2.817113317761614E-4	TRP53, MAFB, SMAD3, FOXC1, TCF7L1	81	54	13588	15.532693187014175	0.2702094035815793	0.002711813271719765	0.45046750708896965
KEGG_PATHWAY	mmu05210:Colorectal cancer	6	7.4074074074074066	3.29795501021138E-4	TRP53, JUN, SMAD4, SMAD3, SMAD2, TCF7L1	42	86	5738	9.53156146179402	0.017005933106572724	0.0028546169050690517	0.319957590710207
GOTERM_BP_FAT	GO:0007498~mesoderm development	5	6.172839506172839	3.964880350102431E-4	SMAD3, FOXC1, SMAD2, SMAD1, TCF7L1	81	59	13588	14.21636325591128	0.3581248873001557	0.0037187951720122348	0.6334539031403463
GOTERM_BP_FAT	GO:0040007~growth	7	8.641975308641975	9.54851939896638E-4	TRP53, RXRB, RXRA, SMAD3, FOXC1, SMAD2, FOXO3	81	193	13588	6.084308833877055	0.6563166217038328	0.007880153857570127	1.5191532266838115
GOTERM_MF_FAT	GO:0043566~structure-specific DNA binding	5	6.172839506172839	0.0011249156158972813	TRP53, SP1, SMAD3, BCL6, SMAD2	81	76	13288	10.79272254710851	0.07784274758398402	0.004755685991828296	1.164721409648195
GOTERM_MF_FAT	GO:0003690~double-stranded DNA binding	4	4.938271604938271	0.001197063616788293	TRP53, SP1, SMAD3, SMAD2	81	35	13288	18.748500881834214	0.08262615598721323	0.004779663558667324	1.2390022474667362
GOTERM_BP_FAT	GO:0048340~paraxial mesoderm morphogenesis	3	3.7037037037037033	0.0011997681418093517	SMAD3, FOXC1, SMAD2	81	9	13588	55.91769547325103	0.7387156694901712	0.009748855472083595	1.9053090160397246
GOTERM_BP_FAT	GO:0001707~mesoderm formation	4	4.938271604938271	0.0012198587878373393	SMAD3, FOXC1, SMAD2, SMAD1	81	36	13588	18.63923182441701	0.7445259972223087	0.009839924700087543	1.9369225568059867
GOTERM_BP_FAT	GO:0001704~formation of primary germ layer	4	4.938271604938271	0.0016596902869470513	SMAD3, FOXC1, SMAD2, SMAD1	81	40	13588	16.775308641975307	0.84387139999561	0.01281355424975017	2.6266282793299123
GOTERM_BP_FAT	GO:0051098~regulation of binding	5	6.172839506172839	0.001939530627245218	THRA, RELA, SMAD4, SMAD3, SMAD2	81	90	13588	9.319615912208505	0.885879548778184	0.01465683887714142	3.0630794464355904
KEGG_PATHWAY	mmu05220:Chronic myeloid leukemia	5	6.172839506172839	0.001985845001261015	TRP53, RELA, SMAD4, SMAD3, MECOM	42	76	5738	8.988095238095237	0.09820369386057626	0.00935295096546751	1.912765346159051
GOTERM_BP_FAT	GO:0048339~paraxial mesoderm development	3	3.7037037037037033	0.002975370839051667	SMAD3, FOXC1, SMAD2	81	14	13588	35.94708994708995	0.964257798343105	0.02182081021727189	4.662712552573812
GOTERM_BP_FAT	GO:0030278~regulation of ossification	4	4.938271604938271	0.00372527439696164	SMAD5, SMAD3, PBX1, SMAD1	81	53	13588	12.66061029583042	0.9845883831514284	0.026393101725874057	5.805296619899614
GOTERM_MF_FAT	GO:0005518~collagen binding	3	3.7037037037037033	0.004066642154969643	SMAD7, SMAD4, SMAD3	81	16	13288	30.759259259259256	0.2542726342058804	0.015323238912082093	4.152809535085544
GOTERM_BP_FAT	GO:0045667~regulation of osteoblast differentiation	3	3.7037037037037033	0.010151921706608861	SMAD5, SMAD3, SMAD1	81	26	13588	19.356125356125354	0.9999888920863079	0.06527423046529646	15.084064254483643
BIOCARTA	m_tgfbPathway:TGF beta signaling pathway	4	4.938271604938271	0.013191180207384244	SMAD7, SMAD4, SMAD3, SMAD2	39	16	1171	7.506410256410256	0.7584909556190347	0.5085643029032534	13.865788697866455
GOTERM_BP_FAT	GO:0017015~regulation of transforming growth factor beta receptor signaling pathway	3	3.7037037037037033	0.013383379081777027	TRP53, SMAD7, SMAD3	81	30	13588	16.775308641975307	0.9999997129603315	0.0843229057421363	19.41895808729367
KEGG_PATHWAY	mmu04520:Adherens junction	4	4.938271604938271	0.016597677060940078	SMAD4, SMAD3, SMAD2, TCF7L1	42	76	5738	7.19047619047619	0.5811833383568494	0.049907007880935605	15.007777258980681
BIOCARTA	m_ctcfPathway:CTCF: First Multivalent Nuclear Factor	4	4.938271604938271	0.02134003129232343	TRP53, SMAD5, SMAD4, SMAD1	39	19	1171	6.321187584345479	0.9005499075033139	0.5366934958279819	21.531376580375195
GOTERM_BP_FAT	GO:0001756~somitogenesis	3	3.7037037037037033	0.024200972304546278	TRP53, SMAD3, FOXC1	81	41	13588	12.274616079494129	0.9999999999987268	0.1390072661577645	32.4682543866174
BIOCARTA	m_nthiPathway:NFkB activation by Nontypeable Hemophilus influenzae	4	4.938271604938271	0.03566727325797425	RELA, SMAD4, SMAD3, NR3C1	39	23	1171	5.2218506131549605	0.9794752009049522	0.42601969879734625	33.51849025453786
KEGG_PATHWAY	mmu04110:Cell cycle	4	4.938271604938271	0.06255906912849798	TRP53, SMAD4, SMAD3, SMAD2	42	128	5738	4.269345238095238	0.9652397077176059	0.15461571385525175	46.615285747215594
BIOCARTA	m_g1Pathway:Cell Cycle: G1/S Check Point 	3	3.7037037037037033	0.19320216111984342	TRP53, SMAD4, SMAD3	39	25	1171	3.603076923076923	0.9999999998943606	0.7620481385073399	91.04678344597087
GOTERM_BP_FAT	GO:0007166~cell surface receptor linked signal transduction	16	19.753086419753085	0.5097217147988499	TRP53, SMAD7, SMAD6, SMAD5, SMAD4, SOX4, SMAD3, FOXO1, SMAD2, SMAD1, STAT1, STAT3, TCF7L1, HHEX, HEY1, FOXC1	81	2495	13588	1.0757712956777752	1.0	0.9527933243322934	99.99890460042164

Annotation Cluster 20	Enrichment Score: 4.971751438697619
Category	Term	Count	%	PValue	Genes	List Total	Pop Hits	Pop Total	Fold Enrichment	Bonferroni	Benjamini	FDR
GOTERM_BP_FAT	GO:0001501~skeletal system development	14	17.28395061728395	1.0386176395305703E-8	MEF2C, RARG, THRA, SMAD5, PRRX1, SMAD3, SMAD2, SMAD1, SOX6, MEF2D, HIF1A, SP1, PBX1, FOXC1	81	285	13588	8.240502490794889	1.1611677818490485E-5	1.9035646114939908E-7	1.6643078093458996E-5
GOTERM_BP_FAT	GO:0060348~bone development	9	11.11111111111111	4.384043742599784E-7	MEF2C, MEF2D, THRA, RARG, SP1, SMAD5, SMAD3, FOXC1, SMAD1	81	118	13588	12.79472693032015	4.900161007238557E-4	7.001921169980108E-6	7.025082690015338E-4
GOTERM_BP_FAT	GO:0001503~ossification	8	9.876543209876543	2.865994619715948E-6	MEF2C, MEF2D, THRA, SP1, SMAD5, SMAD3, FOXC1, SMAD1	81	106	13588	12.66061029583042	0.0031990586490596717	4.27215750936627E-5	0.004592445516371502
GOTERM_BP_FAT	GO:0051216~cartilage development	7	8.641975308641975	6.3128080715795765E-6	MEF2C, MEF2D, THRA, RARG, HIF1A, PRRX1, SOX6	81	78	13588	15.054764165875275	0.007032894332018369	8.712881765882141E-5	0.010115328295934312
GOTERM_BP_FAT	GO:0048705~skeletal system morphogenesis	7	8.641975308641975	1.1500752555650612E-4	MEF2C, MEF2D, THRA, RARG, PRRX1, SMAD3, SMAD2	81	130	13588	9.032858499525165	0.12066189495903523	0.001212338182835504	0.18413192006611068
GOTERM_BP_FAT	GO:0001649~osteoblast differentiation	5	6.172839506172839	1.6392186270301697E-4	MEF2C, MEF2D, SMAD5, SMAD3, SMAD1	81	47	13588	17.846073023377986	0.1674647075430057	0.001664791464617843	0.26234945229027806
GOTERM_BP_FAT	GO:0060349~bone morphogenesis	3	3.7037037037037033	0.010151921706608861	MEF2C, MEF2D, RARG	81	26	13588	19.356125356125354	0.9999888920863079	0.06527423046529646	15.084064254483643

Annotation Cluster 21	Enrichment Score: 4.885375485094255
Category	Term	Count	%	PValue	Genes	List Total	Pop Hits	Pop Total	Fold Enrichment	Bonferroni	Benjamini	FDR
GOTERM_BP_FAT	GO:0051890~regulation of cardioblast differentiation	4	4.938271604938271	1.9486826705080153E-6	GATA6, TBX5, GATA4, NKX2-5	81	5	13588	134.20246913580246	0.002176257858009345	3.025828315916801E-5	0.003122574131975142
GOTERM_BP_FAT	GO:0051891~positive regulation of cardioblast differentiation	4	4.938271604938271	1.9486826705080153E-6	GATA6, TBX5, GATA4, NKX2-5	81	5	13588	134.20246913580246	0.002176257858009345	3.025828315916801E-5	0.003122574131975142
GOTERM_BP_FAT	GO:0032583~regulation of gene-specific transcription	7	8.641975308641975	2.582019408688445E-6	HHEX, TAL1, RARG, GATA6, GATA4, SMAD2, NKX2-5	81	67	13588	17.52644186475032	0.002882538909433019	3.9008717866106934E-5	0.004137414868388145
GOTERM_BP_FAT	GO:0010551~regulation of specific transcription from RNA polymerase II promoter	6	7.4074074074074066	1.1845809301145751E-5	HHEX, TAL1, RARG, GATA6, GATA4, NKX2-5	81	51	13588	19.735657225853302	0.013156381403382822	1.5221477323568156E-4	0.018980344149410744
GOTERM_BP_FAT	GO:0007492~endoderm development	5	6.172839506172839	2.3655044807267854E-5	HHEX, GATA6, SMAD3, SMAD2, NKX2-5	81	29	13588	28.922945934440186	0.02610000280402247	2.8742230470757413E-4	0.03789872458191956
GOTERM_BP_FAT	GO:0043193~positive regulation of gene-specific transcription	5	6.172839506172839	6.346784616202293E-5	RARG, GATA6, GATA4, SMAD2, NKX2-5	81	37	13588	22.669336002669336	0.06850020018827974	7.238124503795573E-4	0.1016540537783217
GOTERM_BP_FAT	GO:0010552~positive regulation of specific transcription from RNA polymerase II promoter	4	4.938271604938271	3.638208494328058E-4	RARG, GATA6, GATA4, NKX2-5	81	24	13588	27.958847736625515	0.3342397911151874	0.0034417391838992284	0.5814053388696783

Annotation Cluster 22	Enrichment Score: 4.8832402486956
Category	Term	Count	%	PValue	Genes	List Total	Pop Hits	Pop Total	Fold Enrichment	Bonferroni	Benjamini	FDR
INTERPRO	IPR013088:Zinc finger, NHR/GATA-type	12	14.814814814814813	4.887174714929882E-16	NR1H2, GATA2, THRA, RARG, GATA6, RXRB, RXRA, GATA4, RARA, RORA, NR3C1, NR2F2	81	53	17763	49.65199161425576	5.1514348342607263E-14	5.1514348342607263E-14	5.10702591327572E-13
SP_PIR_KEYWORDS	zinc-finger	25	30.864197530864196	1.9502460147721864E-10	EGR1, THRA, RARG, RXRB, RXRA, NR3C1, RORA, MECOM, FOXP4, FOXP1, ATF2, NR1H2, ATRX, GATA2, SP1, GATA6, GATA4, ZFPM2, RARA, BCL6, RARB, ZFPM1, KLF2, NR2F2, RERE	80	1204	17854	4.634032392026579	1.3846743085466073E-8	1.3846742641376864E-9	2.024193812566466E-7
SP_PIR_KEYWORDS	zinc	26	32.098765432098766	2.8830462160599563E-7	EGR1, TRP53, THRA, RARG, RXRB, RXRA, NR3C1, RORA, MECOM, FOXP4, FOXP1, ATF2, NR1H2, ATRX, GATA2, SP1, GATA6, GATA4, ZFPM2, RARA, BCL6, RARB, ZFPM1, KLF2, NR2F2, RERE	80	1886	17854	3.076643690349947	2.0469421584290437E-5	1.4621154372784773E-6	2.9923598452441524E-4
SP_PIR_KEYWORDS	metal-binding	26	32.098765432098766	1.492449721344184E-4	EGR1, TRP53, THRA, RARG, RXRB, RXRA, NR3C1, RORA, MECOM, FOXP4, FOXP1, ATF2, NR1H2, ATRX, GATA2, SP1, GATA6, GATA4, ZFPM2, RARA, BCL6, RARB, ZFPM1, KLF2, NR2F2, RERE	80	2682	17854	2.163516032811335	0.010541231496995707	5.575910056623279E-4	0.15479558477554667
GOTERM_MF_FAT	GO:0008270~zinc ion binding	27	33.33333333333333	1.6293530859308103E-4	THRA, NR3C1, RORA, ATF2, NR1H2, GATA2, GATA6, GATA4, BCL6, RARA, RARB, VEZF1, NR2F2, EGR1, TRP53, RARG, RXRB, RXRA, MECOM, FOXP4, FOXP1, ATRX, SP1, ZFPM2, ZFPM1, KLF2, RERE	81	2105	13288	2.104196357878068	0.011663743003380245	7.329998522250802E-4	0.16946561337731758
GOTERM_MF_FAT	GO:0046914~transition metal ion binding	27	33.33333333333333	0.004353925863834386	THRA, NR3C1, RORA, ATF2, NR1H2, GATA2, GATA6, GATA4, BCL6, RARA, RARB, VEZF1, NR2F2, EGR1, TRP53, RARG, RXRB, RXRA, MECOM, FOXP4, FOXP1, ATRX, SP1, ZFPM2, ZFPM1, KLF2, RERE	81	2608	13288	1.698364008179959	0.26960302383777157	0.015585621767312818	4.4401985001362725
GOTERM_MF_FAT	GO:0046872~metal ion binding	29	35.80246913580247	0.14309540600142046	THRA, NR3C1, RORA, ATF2, NR1H2, GATA2, GATA6, GATA4, BCL6, RARA, RARB, VEZF1, NR2F2, EGR1, TRP53, RARG, RXRB, RXRA, MECOM, STAT1, FOXP4, FOXP1, STAT3, ATRX, SP1, ZFPM2, ZFPM1, KLF2, RERE	81	3850	13288	1.2356966490299823	0.9999851701102174	0.32773478504724995	79.95944322118665
GOTERM_MF_FAT	GO:0043169~cation binding	29	35.80246913580247	0.15542274761819633	THRA, NR3C1, RORA, ATF2, NR1H2, GATA2, GATA6, GATA4, BCL6, RARA, RARB, VEZF1, NR2F2, EGR1, TRP53, RARG, RXRB, RXRA, MECOM, STAT1, FOXP4, FOXP1, STAT3, ATRX, SP1, ZFPM2, ZFPM1, KLF2, RERE	81	3885	13288	1.2245642467864688	0.999994775612696	0.3425491541414647	82.76519117431123
GOTERM_MF_FAT	GO:0043167~ion binding	29	35.80246913580247	0.1737411424951131	THRA, NR3C1, RORA, ATF2, NR1H2, GATA2, GATA6, GATA4, BCL6, RARA, RARB, VEZF1, NR2F2, EGR1, TRP53, RARG, RXRB, RXRA, MECOM, STAT1, FOXP4, FOXP1, STAT3, ATRX, SP1, ZFPM2, ZFPM1, KLF2, RERE	81	3934	13288	1.2093116672001607	0.9999989226390562	0.367473525659888	86.28230415394061

Annotation Cluster 23	Enrichment Score: 4.544473896983941
Category	Term	Count	%	PValue	Genes	List Total	Pop Hits	Pop Total	Fold Enrichment	Bonferroni	Benjamini	FDR
INTERPRO	IPR000679:Zinc finger, GATA-type	5	6.172839506172839	6.661804070768409E-7	ATRX, GATA2, GATA6, GATA4, RERE	81	16	17763	68.53009259259258	7.727396717238655E-5	7.727665437329279E-6	7.600311605404642E-4
SMART	SM00401:ZnF_GATA	5	6.172839506172839	8.29591608956208E-6	ATRX, GATA2, GATA6, GATA4, RERE	79	16	9131	36.11946202531646	2.737288959351325E-4	3.910871616674694E-5	0.007240870407887456
UP_SEQ_FEATURE	zinc finger region:GATA-type 2	3	3.7037037037037033	3.465964442189338E-4	GATA2, GATA6, GATA4	79	6	16021	101.39873417721519	0.08523742323346017	0.0042334292066914525	0.45127476314649195
UP_SEQ_FEATURE	zinc finger region:GATA-type 1	3	3.7037037037037033	3.465964442189338E-4	GATA2, GATA6, GATA4	79	6	16021	101.39873417721519	0.08523742323346017	0.0042334292066914525	0.45127476314649195

Annotation Cluster 24	Enrichment Score: 4.220216183442303
Category	Term	Count	%	PValue	Genes	List Total	Pop Hits	Pop Total	Fold Enrichment	Bonferroni	Benjamini	FDR
UP_SEQ_FEATURE	domain:RHD	5	6.172839506172839	6.429774941521198E-8	RELA, NFAT5, NFATC4, NFATC3, NFATC1	79	9	16021	112.66526019690576	1.65243856128372E-5	1.5022281573129348E-6	8.389171114453475E-5
INTERPRO	IPR000451:NF-kappa-B/Rel/dorsal	5	6.172839506172839	7.846371199306305E-8	RELA, NFAT5, NFATC4, NFATC3, NFATC1	81	10	17763	109.64814814814814	9.101749524731417E-6	1.0113095937347438E-6	8.951786609756596E-5
INTERPRO	IPR011539:Rel homology	5	6.172839506172839	7.846371199306305E-8	RELA, NFAT5, NFATC4, NFATC3, NFATC1	81	10	17763	109.64814814814814	9.101749524731417E-6	1.0113095937347438E-6	8.951786609756596E-5
KEGG_PATHWAY	mmu04310:Wnt signaling pathway	10	12.345679012345679	7.267481782390653E-7	TRP53, JUN, SMAD4, NFAT5, SMAD3, NFATC4, SMAD2, NFATC3, TCF7L1, NFATC1	42	149	5738	9.1690635985938	3.7790204930443494E-5	1.88952809810905E-5	7.060807159509075E-4
INTERPRO	IPR018286:Nuclear factor of activated T cells (NFAT), subgroup	4	4.938271604938271	8.739917763533012E-7	NFAT5, NFATC4, NFATC3, NFATC1	81	5	17763	175.43703703703702	1.0137795127407312E-4	9.216602105621696E-6	9.971176856304886E-4
INTERPRO	IPR008366:Nuclear factor of activated T cells (NFAT)	4	4.938271604938271	8.739917763533012E-7	NFAT5, NFATC4, NFATC3, NFATC1	81	5	17763	175.43703703703702	1.0137795127407312E-4	9.216602105621696E-6	9.971176856304886E-4
INTERPRO	IPR002909:Cell surface receptor IPT/TIG	5	6.172839506172839	1.2461061439443454E-5	RELA, NFAT5, NFATC4, NFATC3, NFATC1	81	32	17763	34.26504629629629	0.0014444479126265453	9.033917749456943E-5	0.014215689233754158
UP_SEQ_FEATURE	short sequence motif:Nuclear localization signal	9	11.11111111111111	7.992886302697523E-5	HIF1A, JARID2, RELA, NFATC4, ZFPM2, MECOM, NFATC3, TCF7L1, NFATC1	79	289	16021	6.315492094082607	0.020332978251545786	0.001140601173858835	0.10423606236238392
UP_SEQ_FEATURE	region of interest:Calcineurin-binding	3	3.7037037037037033	1.395189840039562E-4	NFATC4, NFATC3, NFATC1	79	4	16021	152.09810126582278	0.035223567301698955	0.0018855296483936135	0.18188287006012382
SMART	SM00429:IPT	5	6.172839506172839	1.4776073478349645E-4	RELA, NFAT5, NFATC4, NFATC3, NFATC1	79	32	9131	18.05973101265823	0.004864593881994894	5.416826293761501E-4	0.1288995568281881
KEGG_PATHWAY	mmu04662:B cell receptor signaling pathway	6	7.4074074074074066	2.349268934889338E-4	RELA, JUN, NFAT5, NFATC4, NFATC3, NFATC1	42	80	5738	10.24642857142857	0.012143301386450034	0.002440543747318946	0.22801317048898317
KEGG_PATHWAY	mmu04660:T cell receptor signaling pathway	6	7.4074074074074066	0.0014010709768574796	RELA, JUN, NFAT5, NFATC4, NFATC3, NFATC1	42	118	5738	6.946731234866828	0.0703125053061846	0.00806803026609304	1.3529499668748945
KEGG_PATHWAY	mmu04370:VEGF signaling pathway	4	4.938271604938271	0.016597677060940078	NFAT5, NFATC4, NFATC3, NFATC1	42	76	5738	7.19047619047619	0.5811833383568494	0.049907007880935605	15.007777258980681
KEGG_PATHWAY	mmu04650:Natural killer cell mediated cytotoxicity	4	4.938271604938271	0.055699641888021005	NFAT5, NFATC4, NFATC3, NFATC1	42	122	5738	4.479313036690086	0.9492158686829294	0.14516868646663128	42.696780884622285
KEGG_PATHWAY	mmu04360:Axon guidance	4	4.938271604938271	0.06613148060882575	NFAT5, NFATC4, NFATC3, NFATC1	42	131	5738	4.17157397310069	0.9714991211118145	0.14931987892512122	48.55932422737405
INTERPRO	IPR013783:Immunoglobulin-like fold	5	6.172839506172839	0.32995681054246695	RELA, NFAT5, NFATC4, NFATC3, NFATC1	81	644	17763	1.702610996089257	1.0	0.7764946689261705	98.96238401861424

Annotation Cluster 25	Enrichment Score: 3.9704150913647362
Category	Term	Count	%	PValue	Genes	List Total	Pop Hits	Pop Total	Fold Enrichment	Bonferroni	Benjamini	FDR
GOTERM_BP_FAT	GO:0048844~artery morphogenesis	4	4.938271604938271	6.826751313591716E-5	SMAD7, PRRX1, FOXC1, PROX1	81	14	13588	47.929453262786595	0.07348559442627411	7.706693968082545E-4	0.10933755738153916
GOTERM_BP_FAT	GO:0055010~ventricular cardiac muscle morphogenesis	4	4.938271604938271	8.497254182342117E-5	SMAD7, RXRA, FOXC1, PROX1	81	15	13588	44.73415637860082	0.09063010115293402	9.043844943048551E-4	0.13607533197083077
GOTERM_BP_FAT	GO:0055008~cardiac muscle tissue morphogenesis	4	4.938271604938271	1.504608362055548E-4	SMAD7, RXRA, FOXC1, PROX1	81	18	13588	37.27846364883402	0.15483877503385424	0.0015564529414607842	0.24083003906836264
GOTERM_BP_FAT	GO:0060415~muscle tissue morphogenesis	4	4.938271604938271	1.504608362055548E-4	SMAD7, RXRA, FOXC1, PROX1	81	18	13588	37.27846364883402	0.15483877503385424	0.0015564529414607842	0.24083003906836264

Annotation Cluster 26	Enrichment Score: 3.9537675772342444
Category	Term	Count	%	PValue	Genes	List Total	Pop Hits	Pop Total	Fold Enrichment	Bonferroni	Benjamini	FDR
GOTERM_BP_FAT	GO:0007369~gastrulation	7	8.641975308641975	4.638856970562149E-6	TRP53, GATA4, SMAD4, SMAD3, FOXC1, SMAD2, SMAD1	81	74	13588	15.868535201868534	0.005172828725521272	6.482607522706463E-5	0.007433166144343861
GOTERM_BP_FAT	GO:0048617~embryonic foregut morphogenesis	4	4.938271604938271	1.0774138281488084E-5	GATA4, SMAD3, SMAD2, FOXP4	81	8	13588	83.87654320987653	0.011973294250728461	1.4005474361600267E-4	0.01726336239062931
GOTERM_BP_FAT	GO:0007440~foregut morphogenesis	4	4.938271604938271	1.6092583735814515E-5	GATA4, SMAD3, SMAD2, FOXP4	81	9	13588	74.55692729766804	0.017830769885628706	2.0213297717541767E-4	0.025784057962252582
GOTERM_BP_FAT	GO:0048567~ectodermal gut morphogenesis	4	4.938271604938271	6.826751313591716E-5	GATA4, SMAD3, SMAD2, FOXP4	81	14	13588	47.929453262786595	0.07348559442627411	7.706693968082545E-4	0.10933755738153916
GOTERM_BP_FAT	GO:0007439~ectodermal gut development	4	4.938271604938271	6.826751313591716E-5	GATA4, SMAD3, SMAD2, FOXP4	81	14	13588	47.929453262786595	0.07348559442627411	7.706693968082545E-4	0.10933755738153916
GOTERM_BP_FAT	GO:0048547~gut morphogenesis	4	4.938271604938271	4.63413259908972E-4	GATA4, SMAD3, SMAD2, FOXP4	81	26	13588	25.808167141500473	0.40441794503259865	0.00417044161522373	0.7400059599058206
GOTERM_BP_FAT	GO:0048546~digestive tract morphogenesis	4	4.938271604938271	9.440527333530815E-4	GATA4, SMAD3, SMAD2, FOXP4	81	33	13588	20.333707444818558	0.6521380141800395	0.007849252391927686	1.50209351194317
GOTERM_BP_FAT	GO:0055123~digestive system development	4	4.938271604938271	0.0010310416054567723	GATA4, SMAD3, SMAD2, FOXP4	81	34	13588	19.735657225853306	0.684406146825411	0.00844428596079927	1.6394328145543535
GOTERM_BP_FAT	GO:0048565~gut development	4	4.938271604938271	0.0015417126424706119	GATA4, SMAD3, SMAD2, FOXP4	81	39	13588	17.205444761000315	0.8218206721875938	0.012074154555461347	2.442073670322198

Annotation Cluster 27	Enrichment Score: 3.812538397010771
Category	Term	Count	%	PValue	Genes	List Total	Pop Hits	Pop Total	Fold Enrichment	Bonferroni	Benjamini	FDR
INTERPRO	IPR018122:Transcription factor, fork head, conserved site	5	6.172839506172839	3.7483099275003054E-5	FOXO1, FOXC1, FOXO3, FOXP4, FOXP1	81	42	17763	26.106701940035272	0.0043386816149492136	2.55739117112852E-4	0.042755483519474335
INTERPRO	IPR001766:Transcription factor, fork head	5	6.172839506172839	3.7483099275003054E-5	FOXO1, FOXC1, FOXO3, FOXP4, FOXP1	81	42	17763	26.106701940035272	0.0043386816149492136	2.55739117112852E-4	0.042755483519474335
INTERPRO	IPR011991:Winged helix repressor DNA-binding	7	8.641975308641975	1.3795056133369133E-4	ETS1, ETS2, FOXO1, FOXC1, FOXO3, FOXP4, FOXP1	81	175	17763	8.771851851851851	0.015875995441393842	7.617748914491296E-4	0.1572724820872451
SMART	SM00339:FH	5	6.172839506172839	4.311204482742479E-4	FOXO1, FOXC1, FOXO3, FOXP4, FOXP1	79	42	9131	13.759795057263414	0.01412927393696739	0.0014219922540033014	0.37567781414544754
UP_SEQ_FEATURE	DNA-binding region:Fork-head	4	4.938271604938271	0.0010358930860968612	FOXO1, FOXC1, FOXP4, FOXP1	79	41	16021	19.785118863846865	0.23383866284264798	0.010597942195670784	1.3431679299820032

Annotation Cluster 28	Enrichment Score: 3.7401347305293378
Category	Term	Count	%	PValue	Genes	List Total	Pop Hits	Pop Total	Fold Enrichment	Bonferroni	Benjamini	FDR
GOTERM_BP_FAT	GO:0035239~tube morphogenesis	12	14.814814814814813	4.49041400787467E-9	HHEX, TCF21, HIF1A, HAND2, GATA4, TBX20, SMAD4, SMAD3, PBX1, NR3C1, NKX2-5, SRF	81	171	13588	11.772146415421268	5.020270307021235E-6	8.508953719399415E-8	7.195556117611801E-6
GOTERM_BP_FAT	GO:0001657~ureteric bud development	6	7.4074074074074066	4.470990463350371E-6	TCF21, SMAD4, FOXC1, PBX1, RARA, RARB	81	42	13588	23.964726631393297	0.004986106408289448	6.408228654353199E-5	0.007164190890751598
GOTERM_BP_FAT	GO:0001656~metanephros development	6	7.4074074074074066	2.2375165500540947E-5	TCF21, SMAD4, FOXC1, PBX1, RARA, RARB	81	58	13588	17.35376756066411	0.02470541474507959	2.779137625472661E-4	0.03584852172068276
GOTERM_BP_FAT	GO:0001655~urogenital system development	8	9.876543209876543	2.362039991356164E-5	TCF21, RARG, RXRA, SMAD4, FOXC1, PBX1, RARA, RARB	81	146	13588	9.191949940808387	0.02606227912173642	2.901548088981576E-4	0.03784322841486887
GOTERM_BP_FAT	GO:0002009~morphogenesis of an epithelium	8	9.876543209876543	6.982618668428036E-5	HHEX, TCF21, RARG, TBX5, SMAD4, PBX1, NR3C1, PROX1	81	173	13588	7.757368158138871	0.07509884103689823	7.726558263940753E-4	0.11183262669148819
GOTERM_BP_FAT	GO:0048754~branching morphogenesis of a tube	6	7.4074074074074066	2.1613643609895504E-4	HHEX, TCF21, TBX20, SMAD4, PBX1, SRF	81	93	13588	10.822779769016329	0.21468208269139855	0.0021554117299338316	0.34578088229538784
GOTERM_BP_FAT	GO:0001822~kidney development	6	7.4074074074074066	4.146628909452946E-4	TCF21, SMAD4, FOXC1, PBX1, RARA, RARB	81	107	13588	9.406715126341295	0.37104103072460104	0.003824809324173284	0.662400803928842
GOTERM_BP_FAT	GO:0001763~morphogenesis of a branching structure	6	7.4074074074074066	8.425316222576386E-4	HHEX, TCF21, TBX20, SMAD4, PBX1, SRF	81	125	13588	8.052148148148147	0.6102880444252198	0.007167680280862343	1.34158314078634
GOTERM_BP_FAT	GO:0060562~epithelial tube morphogenesis	5	6.172839506172839	0.004142445701046802	HHEX, TCF21, SMAD4, PBX1, NR3C1	81	111	13588	7.5564453342231115	0.9903507320500589	0.028945432798977655	6.435345456710085
GOTERM_BP_FAT	GO:0001658~branching involved in ureteric bud morphogenesis	3	3.7037037037037033	0.011718203919126827	TCF21, SMAD4, PBX1	81	28	13588	17.973544973544975	0.999998108833594	0.07459103090689256	17.211781015598902
GOTERM_BP_FAT	GO:0060675~ureteric bud morphogenesis	3	3.7037037037037033	0.011718203919126827	TCF21, SMAD4, PBX1	81	28	13588	17.973544973544975	0.999998108833594	0.07459103090689256	17.211781015598902
GOTERM_BP_FAT	GO:0007548~sex differentiation	4	4.938271604938271	0.0412698589055023	TCF21, FOXC1, PBX1, FOXO3	81	130	13588	5.161633428300095	1.0	0.21465722604137738	49.10231297304097

Annotation Cluster 29	Enrichment Score: 3.716772699233283
Category	Term	Count	%	PValue	Genes	List Total	Pop Hits	Pop Total	Fold Enrichment	Bonferroni	Benjamini	FDR
GOTERM_BP_FAT	GO:0045648~positive regulation of erythrocyte differentiation	4	4.938271604938271	1.0774138281488084E-5	TAL1, HIF1A, ETS1, FOXO3	81	8	13588	83.87654320987653	0.011973294250728461	1.4005474361600267E-4	0.01726336239062931
GOTERM_BP_FAT	GO:0045646~regulation of erythrocyte differentiation	4	4.938271604938271	4.161286581842996E-5	TAL1, HIF1A, ETS1, FOXO3	81	12	13588	55.91769547325103	0.045458493788510745	4.948153256607579E-4	0.06666069884727621
GOTERM_BP_FAT	GO:0045639~positive regulation of myeloid cell differentiation	4	4.938271604938271	4.116837376149404E-4	TAL1, HIF1A, ETS1, FOXO3	81	25	13588	26.840493827160493	0.3689417998701664	0.003828960647062063	0.6576564797746598
GOTERM_BP_FAT	GO:0032844~regulation of homeostatic process	5	6.172839506172839	4.2292107456167084E-4	TAL1, HIF1A, ETS1, SMAD7, FOXO3	81	60	13588	13.979423868312756	0.3768236743717903	0.0038689370692938096	0.6755509130539683
GOTERM_BP_FAT	GO:0045637~regulation of myeloid cell differentiation	4	4.938271604938271	0.0033396679884094525	TAL1, HIF1A, ETS1, FOXO3	81	51	13588	13.157104817235535	0.9762458367209473	0.02384023851819106	5.219384084313017

Annotation Cluster 30	Enrichment Score: 3.711730102347313
Category	Term	Count	%	PValue	Genes	List Total	Pop Hits	Pop Total	Fold Enrichment	Bonferroni	Benjamini	FDR
GOTERM_MF_FAT	GO:0046982~protein heterodimerization activity	11	13.580246913580247	2.590767952889043E-9	THRA, HIF1A, EPAS1, HAND2, PBX1, SOX6, NKX2-5, FOXP4, MEIS1, FOXP1, ARNT	81	121	13288	14.91358024691358	1.8653527400491754E-7	1.8653528943701758E-8	2.6966696986541194E-6
GOTERM_MF_FAT	GO:0042803~protein homodimerization activity	5	6.172839506172839	0.02901897784073518	THRA, HAND2, NKX2-5, FOXP4, FOXP1	81	193	13288	4.249984008187807	0.8800021673030003	0.08455506720987505	26.399696964156448
GOTERM_MF_FAT	GO:0042802~identical protein binding	5	6.172839506172839	0.09743142754526983	THRA, HAND2, NKX2-5, FOXP4, FOXP1	81	290	13288	2.828437633035334	0.9993768753627282	0.2391823962955979	65.59639972358421

Annotation Cluster 31	Enrichment Score: 3.6361231873094324
Category	Term	Count	%	PValue	Genes	List Total	Pop Hits	Pop Total	Fold Enrichment	Bonferroni	Benjamini	FDR
GOTERM_BP_FAT	GO:0007423~sensory organ development	11	13.580246913580247	2.530824170978834E-6	RARG, SP1, MAFB, PRRX1, SMAD3, FOXC1, RARB, NKX2-5, PROX1, MEIS1, STAT3	81	257	13588	7.180093193063361	0.002825465840246455	3.875904341910097E-5	0.004055381437495509
GOTERM_BP_FAT	GO:0048562~embryonic organ morphogenesis	9	11.11111111111111	4.589333947263129E-6	RARG, SP1, MAFB, GATA4, PRRX1, SMAD3, SMAD2, RARB, PROX1	81	161	13588	9.37750172532781	0.005117746609205831	6.494582924199133E-5	0.007353814663746405
GOTERM_BP_FAT	GO:0001654~eye development	8	9.876543209876543	3.768339273177207E-5	RARG, SP1, SMAD3, FOXC1, RARB, PROX1, MEIS1, STAT3	81	157	13588	8.547927970433278	0.04125565717849489	4.5291704613104056E-4	0.06036775866723465
GOTERM_BP_FAT	GO:0048048~embryonic eye morphogenesis	4	4.938271604938271	6.826751313591716E-5	RARG, SP1, RARB, PROX1	81	14	13588	47.929453262786595	0.07348559442627411	7.706693968082545E-4	0.10933755738153916
GOTERM_BP_FAT	GO:0048592~eye morphogenesis	6	7.4074074074074066	6.846504454309879E-5	RARG, SP1, RARB, PROX1, MEIS1, STAT3	81	73	13588	13.787924911212581	0.07369019736728744	7.651725081990746E-4	0.10965376188248888
GOTERM_BP_FAT	GO:0043010~camera-type eye development	5	6.172839506172839	0.007224765481721743	SP1, SMAD3, FOXC1, PROX1, MEIS1	81	130	13588	6.452041785375118	0.9996984598451082	0.04851731265268455	10.969551724071936
GOTERM_BP_FAT	GO:0002088~lens development in camera-type eye	3	3.7037037037037033	0.0170005396044949	SMAD3, PROX1, MEIS1	81	34	13588	14.801742919389978	0.9999999952732089	0.10264631207588104	24.024807181097753
GOTERM_BP_FAT	GO:0048593~camera-type eye morphogenesis	3	3.7037037037037033	0.03242525741409112	SP1, PROX1, MEIS1	81	48	13588	10.484567901234568	0.9999999999999999	0.17547136570289856	41.033537964740965

Annotation Cluster 32	Enrichment Score: 3.393671521207976
Category	Term	Count	%	PValue	Genes	List Total	Pop Hits	Pop Total	Fold Enrichment	Bonferroni	Benjamini	FDR
INTERPRO	IPR000910:High mobility group, HMG1/HMG2	5	6.172839506172839	8.115334709806791E-5	TFAM, SOX4, PBRM1, SOX6, TCF7L1	81	51	17763	21.499636891793756	0.00936999569435859	4.953599142321075E-4	0.09254736675701203
UP_SEQ_FEATURE	DNA-binding region:HMG box	4	4.938271604938271	8.943156484948479E-4	SOX4, PBRM1, SOX6, TCF7L1	79	39	16021	20.799740344044142	0.2054202793153307	0.009535164152040476	1.1605827296572002
SMART	SM00398:HMG	5	6.172839506172839	9.082139530649097E-4	TFAM, SOX4, PBRM1, SOX6, TCF7L1	79	51	9131	11.331595929511046	0.029539597913490923	0.002722168050583895	0.7899593778624259

Annotation Cluster 33	Enrichment Score: 3.23075507982061
Category	Term	Count	%	PValue	Genes	List Total	Pop Hits	Pop Total	Fold Enrichment	Bonferroni	Benjamini	FDR
GOTERM_BP_FAT	GO:0048736~appendage development	7	8.641975308641975	7.044181110545935E-5	RARG, TBX5, PRRX1, PBX1, RARB, NR2F2, MECOM	81	119	13588	9.867828612926651	0.07573524660268549	7.718266818802499E-4	0.11281808032356233
GOTERM_BP_FAT	GO:0060173~limb development	7	8.641975308641975	7.044181110545935E-5	RARG, TBX5, PRRX1, PBX1, RARB, NR2F2, MECOM	81	119	13588	9.867828612926651	0.07573524660268549	7.718266818802499E-4	0.11281808032356233
GOTERM_BP_FAT	GO:0035113~embryonic appendage morphogenesis	6	7.4074074074074066	2.631501820528254E-4	RARG, TBX5, PRRX1, PBX1, RARB, MECOM	81	97	13588	10.37647957235586	0.2549028153901458	0.002577730003455181	0.42084614484472205
GOTERM_BP_FAT	GO:0030326~embryonic limb morphogenesis	6	7.4074074074074066	2.631501820528254E-4	RARG, TBX5, PRRX1, PBX1, RARB, MECOM	81	97	13588	10.37647957235586	0.2549028153901458	0.002577730003455181	0.42084614484472205
GOTERM_BP_FAT	GO:0035108~limb morphogenesis	6	7.4074074074074066	5.771327080472372E-4	RARG, TBX5, PRRX1, PBX1, RARB, MECOM	81	115	13588	8.75233494363929	0.4755581014422481	0.005109288923045852	0.9208137526879767
GOTERM_BP_FAT	GO:0035107~appendage morphogenesis	6	7.4074074074074066	5.771327080472372E-4	RARG, TBX5, PRRX1, PBX1, RARB, MECOM	81	115	13588	8.75233494363929	0.4755581014422481	0.005109288923045852	0.9208137526879767
GOTERM_BP_FAT	GO:0035116~embryonic hindlimb morphogenesis	3	3.7037037037037033	0.007326168494704575	RARG, RARB, MECOM	81	22	13588	22.875420875420875	0.9997310020474388	0.04889125095733293	11.115159066541302
GOTERM_BP_FAT	GO:0035137~hindlimb morphogenesis	3	3.7037037037037033	0.0170005396044949	RARG, RARB, MECOM	81	34	13588	14.801742919389978	0.9999999952732089	0.10264631207588104	24.024807181097753

Annotation Cluster 34	Enrichment Score: 3.114888937737274
Category	Term	Count	%	PValue	Genes	List Total	Pop Hits	Pop Total	Fold Enrichment	Bonferroni	Benjamini	FDR
GOTERM_BP_FAT	GO:0040008~regulation of growth	9	11.11111111111111	1.279063357029277E-4	TRP53, HIF1A, CREB1, TBX5, GATA4, HOPX, FOXC1, PROX1, STAT3	81	256	13588	5.897569444444444	0.13325323724967086	0.0013356346221901072	0.20476362387269464
GOTERM_BP_FAT	GO:0046620~regulation of organ growth	4	4.938271604938271	9.440527333530815E-4	TBX5, GATA4, FOXC1, PROX1	81	33	13588	20.333707444818558	0.6521380141800395	0.007849252391927686	1.50209351194317
GOTERM_BP_FAT	GO:0048638~regulation of developmental growth	4	4.938271604938271	0.0013218932827174213	TBX5, GATA4, HOPX, PROX1	81	37	13588	18.135468802135467	0.772101368911725	0.010582843393139862	2.09733105400296
GOTERM_BP_FAT	GO:0060420~regulation of heart growth	3	3.7037037037037033	0.002174500651032281	TBX5, GATA4, PROX1	81	12	13588	41.93827160493827	0.9122917024464616	0.016309713421704952	3.428131595680317

Annotation Cluster 35	Enrichment Score: 3.0815310137761736
Category	Term	Count	%	PValue	Genes	List Total	Pop Hits	Pop Total	Fold Enrichment	Bonferroni	Benjamini	FDR
KEGG_PATHWAY	mmu05223:Non-small cell lung cancer	5	6.172839506172839	5.482294696887789E-4	TRP53, RXRB, RXRA, FOXO3, RARB	42	54	5738	12.649911816578483	0.02811301292757251	0.004065392359361875	0.5313697257960048
GOTERM_BP_FAT	GO:0040007~growth	7	8.641975308641975	9.54851939896638E-4	TRP53, RXRB, RXRA, SMAD3, FOXC1, SMAD2, FOXO3	81	193	13588	6.084308833877055	0.6563166217038328	0.007880153857570127	1.5191532266838115
KEGG_PATHWAY	mmu05216:Thyroid cancer	4	4.938271604938271	0.00108769854326708	TRP53, RXRB, RXRA, TCF7L1	42	29	5738	18.844006568144497	0.05501961362690222	0.00704892730173623	1.0517745234916442

Annotation Cluster 36	Enrichment Score: 3.072518607029393
Category	Term	Count	%	PValue	Genes	List Total	Pop Hits	Pop Total	Fold Enrichment	Bonferroni	Benjamini	FDR
GOTERM_BP_FAT	GO:0035265~organ growth	4	4.938271604938271	2.79178191288139E-4	RXRB, RXRA, FOXC1, SMAD2	81	22	13588	30.500561167227833	0.26813908850141177	0.002710795615579853	0.44642540644360684
GOTERM_BP_FAT	GO:0014855~striated muscle cell proliferation	3	3.7037037037037033	7.052403812545368E-4	RXRB, RXRA, FOXC1	81	7	13588	71.8941798941799	0.5455815927587834	0.006143060828691094	1.124128154880566
GOTERM_BP_FAT	GO:0055017~cardiac muscle tissue growth	3	3.7037037037037033	7.052403812545368E-4	RXRB, RXRA, FOXC1	81	7	13588	71.8941798941799	0.5455815927587834	0.006143060828691094	1.124128154880566
GOTERM_BP_FAT	GO:0060419~heart growth	3	3.7037037037037033	7.052403812545368E-4	RXRB, RXRA, FOXC1	81	7	13588	71.8941798941799	0.5455815927587834	0.006143060828691094	1.124128154880566
GOTERM_BP_FAT	GO:0060038~cardiac muscle cell proliferation	3	3.7037037037037033	7.052403812545368E-4	RXRB, RXRA, FOXC1	81	7	13588	71.8941798941799	0.5455815927587834	0.006143060828691094	1.124128154880566
GOTERM_BP_FAT	GO:0040007~growth	7	8.641975308641975	9.54851939896638E-4	TRP53, RXRB, RXRA, SMAD3, FOXC1, SMAD2, FOXO3	81	193	13588	6.084308833877055	0.6563166217038328	0.007880153857570127	1.5191532266838115
GOTERM_BP_FAT	GO:0033002~muscle cell proliferation	3	3.7037037037037033	0.0011997681418093517	RXRB, RXRA, FOXC1	81	9	13588	55.91769547325103	0.7387156694901712	0.009748855472083595	1.9053090160397246
GOTERM_BP_FAT	GO:0008283~cell proliferation	7	8.641975308641975	0.0033234382039912165	TRP53, HHEX, RXRB, RXRA, TBX20, FOXC1, NCOR2	81	247	13588	4.754136052381666	0.9758094185089867	0.02387778485700809	5.194648838879823

Annotation Cluster 37	Enrichment Score: 2.859680439945311
Category	Term	Count	%	PValue	Genes	List Total	Pop Hits	Pop Total	Fold Enrichment	Bonferroni	Benjamini	FDR
UP_SEQ_FEATURE	domain:Leucine-zipper	7	8.641975308641975	1.3402510953365457E-5	MAFB, CREB1, JUN, NFE2L2, FOXP4, FOXP1, ATF2	79	107	16021	13.267124097953388	0.0034385430212736656	2.1525610391304184E-4	0.01748535919964267
INTERPRO	IPR004827:Basic-leucine zipper (bZIP) transcription factor	5	6.172839506172839	1.0165417784911868E-4	MAFB, CREB1, JUN, NFE2L2, ATF2	81	54	17763	20.305212620027433	0.011723225190493625	5.894504067246453E-4	0.11591416991925119
INTERPRO	IPR011616:bZIP transcription factor, bZIP-1	4	4.938271604938271	3.271579369216166E-4	CREB1, JUN, NFE2L2, ATF2	81	30	17763	29.239506172839505	0.037245208982471634	0.0015802721326289015	0.3726140103098352
SMART	SM00338:BRLZ	5	6.172839506172839	0.0011273379240560927	MAFB, CREB1, JUN, NFE2L2, ATF2	79	54	9131	10.702062822315987	0.03653887243030007	0.0030971220721121018	0.9797227662930674
BIOCARTA	m_mapkPathway:MAPKinase Signaling Pathway	6	7.4074074074074066	0.11146593870420257	MEF2A, SP1, CREB1, JUN, STAT1, ATF2	39	80	1171	2.251923076923077	0.9999967779917542	0.6513867518806985	73.51099766070999
BIOCARTA	m_arenrf2Pathway:Oxidative Stress Induced Gene Expression Via Nrf2	3	3.7037037037037033	0.1240658346418353	CREB1, JUN, NFE2L2	39	19	1171	4.7408906882591095	0.9999993010487706	0.6638787938460098	77.43972142841693

Annotation Cluster 38	Enrichment Score: 2.7756036645154043
Category	Term	Count	%	PValue	Genes	List Total	Pop Hits	Pop Total	Fold Enrichment	Bonferroni	Benjamini	FDR
INTERPRO	IPR002100:Transcription factor, MADS-box	4	4.938271604938271	8.739917763533012E-7	MEF2C, MEF2D, MEF2A, SRF	81	5	17763	175.43703703703702	1.0137795127407312E-4	9.216602105621696E-6	9.971176856304886E-4
UP_SEQ_FEATURE	domain:MADS-box	4	4.938271604938271	1.102442887645122E-6	MEF2C, MEF2D, MEF2A, SRF	79	5	16021	162.2379746835443	2.8328784472031465E-4	2.179422237180706E-5	0.001438390032493242
SMART	SM00432:MADS	4	4.938271604938271	5.9240450749103234E-6	MEF2C, MEF2D, MEF2A, SRF	79	5	9131	92.46582278481013	1.9547495881133692E-4	3.258181362308932E-5	0.005170693070233323
UP_SEQ_FEATURE	region of interest:Beta domain	3	3.7037037037037033	6.99807574468845E-5	MEF2C, MEF2D, MEF2A	79	3	16021	202.79746835443038	0.01782490692085592	0.0010574219465785406	0.09126810277764186
UP_SEQ_FEATURE	DNA-binding region:Mef2-type	3	3.7037037037037033	1.395189840039562E-4	MEF2C, MEF2D, MEF2A	79	4	16021	152.09810126582278	0.035223567301698955	0.0018855296483936135	0.18188287006012382
UP_SEQ_FEATURE	site:Cleavage	4	4.938271604938271	0.0015430448430808978	MEF2C, MEF2D, MEF2A, SP1	79	47	16021	17.259359008887692	0.32757775610546436	0.01407390898803218	1.9946628058470028
SP_PIR_KEYWORDS	Apoptosis	5	6.172839506172839	0.06232712730661673	MEF2C, TRP53, MEF2D, MEF2A, MECOM	80	337	17854	3.3112017804154306	0.9896331698904418	0.16703675321540123	48.72376701852431
SP_PIR_KEYWORDS	neurogenesis	3	3.7037037037037033	0.13350818451120444	MEF2C, MEF2D, MEF2A	80	144	17854	4.649479166666667	0.9999618691041655	0.3238405599575015	77.40322091786639
GOTERM_BP_FAT	GO:0006915~apoptosis	6	7.4074074074074066	0.13880633955770788	MEF2C, TRP53, MEF2D, MEF2A, GATA6, HAND2	81	465	13588	2.1645559538032653	1.0	0.5194193040509603	90.87907865179822
GOTERM_BP_FAT	GO:0012501~programmed cell death	6	7.4074074074074066	0.14602189132703633	MEF2C, TRP53, MEF2D, MEF2A, GATA6, HAND2	81	473	13588	2.127946127946128	1.0	0.5357290238446781	92.02951624297752
GOTERM_BP_FAT	GO:0008219~cell death	6	7.4074074074074066	0.1784198670135318	MEF2C, TRP53, MEF2D, MEF2A, GATA6, HAND2	81	507	13588	1.985243626269267	1.0	0.6073988419076062	95.71127460094858
GOTERM_BP_FAT	GO:0016265~death	6	7.4074074074074066	0.19047073206199278	MEF2C, TRP53, MEF2D, MEF2A, GATA6, HAND2	81	519	13588	1.9393420395347178	1.0	0.6309327827442889	96.6154995952918

Annotation Cluster 39	Enrichment Score: 2.675007810124799
Category	Term	Count	%	PValue	Genes	List Total	Pop Hits	Pop Total	Fold Enrichment	Bonferroni	Benjamini	FDR
SP_PIR_KEYWORDS	Homeobox	8	9.876543209876543	1.6317832324483692E-4	IRX4, HHEX, HOPX, PRRX1, PBX1, NKX2-5, PROX1, MEIS1	80	263	17854	6.788593155893537	0.01151974009464174	5.791625364736097E-4	0.16923607817168618
INTERPRO	IPR012287:Homeodomain-related	8	9.876543209876543	1.6581050015020076E-4	IRX4, HHEX, HOPX, PRRX1, PBX1, NKX2-5, MEIS1, NCOR2	81	259	17763	6.7736307736307735	0.019051788936760405	8.739639070103333E-4	0.18900719549306277
INTERPRO	IPR017970:Homeobox, conserved site	7	8.641975308641975	4.95509396241472E-4	IRX4, HHEX, HOPX, PRRX1, PBX1, NKX2-5, MEIS1	81	222	17763	6.914748081414748	0.055871817383329025	0.002297091054456857	0.5638625681986364
INTERPRO	IPR001356:Homeobox	7	8.641975308641975	0.0010007965337322615	IRX4, HHEX, HOPX, PRRX1, PBX1, NKX2-5, MEIS1	81	254	17763	6.043598716827063	0.10965880908030068	0.0041396411488469065	1.1358631306644273
UP_SEQ_FEATURE	DNA-binding region:Homeobox; TALE-type	3	3.7037037037037033	0.003035189156902249	IRX4, PBX1, MEIS1	79	17	16021	35.78778853313477	0.5421573917779559	0.024886067946160217	3.8885278026487335
SMART	SM00389:HOX	7	8.641975308641975	0.02116639735044487	IRX4, HHEX, HOPX, PRRX1, PBX1, NKX2-5, MEIS1	79	254	9131	3.1853383833349946	0.5063800446728939	0.04917743657785867	17.03360210348951
UP_SEQ_FEATURE	DNA-binding region:Homeobox	3	3.7037037037037033	0.2184944651515671	HHEX, PRRX1, NKX2-5	79	180	16021	3.379957805907173	1.0	0.7708698174418477	95.99093189490208

Annotation Cluster 40	Enrichment Score: 2.5263358535764664
Category	Term	Count	%	PValue	Genes	List Total	Pop Hits	Pop Total	Fold Enrichment	Bonferroni	Benjamini	FDR
GOTERM_BP_FAT	GO:0048705~skeletal system morphogenesis	7	8.641975308641975	1.1500752555650612E-4	MEF2C, MEF2D, THRA, RARG, PRRX1, SMAD3, SMAD2	81	130	13588	9.032858499525165	0.12066189495903523	0.001212338182835504	0.18413192006611068
GOTERM_BP_FAT	GO:0048706~embryonic skeletal system development	5	6.172839506172839	0.0014388466425857601	SP1, PRRX1, SMAD3, PBX1, SMAD2	81	83	13588	10.105607615647775	0.8000701940014374	0.011432637445866645	2.280890896129195
GOTERM_BP_FAT	GO:0048701~embryonic cranial skeleton morphogenesis	3	3.7037037037037033	0.00868705437906742	PRRX1, SMAD3, SMAD2	81	24	13588	20.969135802469136	0.9999419704151448	0.05740496407552931	13.047811884265991
GOTERM_BP_FAT	GO:0048704~embryonic skeletal system morphogenesis	3	3.7037037037037033	0.054581224970567985	PRRX1, SMAD3, SMAD2	81	64	13588	7.863425925925925	1.0	0.27045064435953103	59.318571130392314

Annotation Cluster 41	Enrichment Score: 2.445846128513742
Category	Term	Count	%	PValue	Genes	List Total	Pop Hits	Pop Total	Fold Enrichment	Bonferroni	Benjamini	FDR
INTERPRO	IPR018186:Transcription factor, T-box, conserved site	3	3.7037037037037033	0.0026072989311545242	TBX2, TBX5, TBX20	81	17	17763	38.69934640522875	0.2612839350962488	0.010388478529859801	2.934586842476261
INTERPRO	IPR001699:Transcription factor, T-box	3	3.7037037037037033	0.0026072989311545242	TBX2, TBX5, TBX20	81	17	17763	38.69934640522875	0.2612839350962488	0.010388478529859801	2.934586842476261
UP_SEQ_FEATURE	DNA-binding region:T-box	3	3.7037037037037033	0.0026865635601530822	TBX2, TBX5, TBX20	79	16	16021	38.024525316455694	0.4991136070026251	0.02278233780182204	3.4490943301670685
SMART	SM00425:TBOX	3	3.7037037037037033	0.009016473548333194	TBX2, TBX5, TBX20	79	17	9131	20.39687267311988	0.25836134496326824	0.022729483265455208	7.601308534658068

Annotation Cluster 42	Enrichment Score: 2.4443292894271718
Category	Term	Count	%	PValue	Genes	List Total	Pop Hits	Pop Total	Fold Enrichment	Bonferroni	Benjamini	FDR
GOTERM_BP_FAT	GO:0006351~transcription, DNA-dependent	6	7.4074074074074066	7.5494021375412E-4	TRP53, TFAM, GATA4, NFAT5, SMAD3, STAT3	81	122	13588	8.250151791135398	0.570159862607823	0.006523912419153732	1.2028993403763066
GOTERM_BP_FAT	GO:0032774~RNA biosynthetic process	6	7.4074074074074066	8.733481949934E-4	TRP53, TFAM, GATA4, NFAT5, SMAD3, STAT3	81	126	13588	7.988242210464432	0.6234972397522108	0.007317680158223094	1.3903317143278415
GOTERM_BP_FAT	GO:0006366~transcription from RNA polymerase II promoter	3	3.7037037037037033	0.07045505284191989	GATA4, SMAD3, STAT3	81	74	13588	6.8008008008008005	1.0	0.3286367479164958	68.98608869911406

Annotation Cluster 43	Enrichment Score: 2.4160920153473646
Category	Term	Count	%	PValue	Genes	List Total	Pop Hits	Pop Total	Fold Enrichment	Bonferroni	Benjamini	FDR
GOTERM_BP_FAT	GO:0033500~carbohydrate homeostasis	4	4.938271604938271	0.0016596902869470513	HIF1A, FOXO3, NCOR2, STAT3	81	40	13588	16.775308641975307	0.84387139999561	0.01281355424975017	2.6266282793299123
GOTERM_BP_FAT	GO:0042593~glucose homeostasis	4	4.938271604938271	0.0016596902869470513	HIF1A, FOXO3, NCOR2, STAT3	81	40	13588	16.775308641975307	0.84387139999561	0.01281355424975017	2.6266282793299123
GOTERM_BP_FAT	GO:0048878~chemical homeostasis	7	8.641975308641975	0.020496034773616473	TRP53, HIF1A, EPAS1, SMAD7, FOXO3, NCOR2, STAT3	81	365	13588	3.2171824792829358	0.9999999999119094	0.11945336477934676	28.240239189129433

Annotation Cluster 44	Enrichment Score: 2.238544625534153
Category	Term	Count	%	PValue	Genes	List Total	Pop Hits	Pop Total	Fold Enrichment	Bonferroni	Benjamini	FDR
GOTERM_BP_FAT	GO:0014031~mesenchymal cell development	4	4.938271604938271	0.002644581349881467	HIF1A, HAND2, FOXC1, NFATC1	81	47	13588	14.276858418702389	0.9482100102094184	0.019543555416820402	4.154588981852547
GOTERM_BP_FAT	GO:0048762~mesenchymal cell differentiation	4	4.938271604938271	0.0029796287777955274	HIF1A, HAND2, FOXC1, NFATC1	81	49	13588	13.694129503653313	0.9644280460132741	0.02170955008014186	4.669236649025466
GOTERM_BP_FAT	GO:0060485~mesenchyme development	4	4.938271604938271	0.003156487737841491	HIF1A, HAND2, FOXC1, NFATC1	81	50	13588	13.420246913580247	0.9708276690096842	0.02283673582893031	4.939853894658297
GOTERM_BP_FAT	GO:0014033~neural crest cell differentiation	3	3.7037037037037033	0.016061157369392523	HIF1A, HAND2, FOXC1	81	33	13588	15.250280583613918	0.9999999862487604	0.09827058031595015	22.852991471383945
GOTERM_BP_FAT	GO:0014032~neural crest cell development	3	3.7037037037037033	0.016061157369392523	HIF1A, HAND2, FOXC1	81	33	13588	15.250280583613918	0.9999999862487604	0.09827058031595015	22.852991471383945

Annotation Cluster 45	Enrichment Score: 2.234944375902426
Category	Term	Count	%	PValue	Genes	List Total	Pop Hits	Pop Total	Fold Enrichment	Bonferroni	Benjamini	FDR
INTERPRO	IPR015880:Zinc finger, C2H2-like	11	13.580246913580247	8.880326872138599E-4	EGR1, SP1, BCL6, ZFPM2, ZFPM1, MECOM, VEZF1, KLF2, FOXP4, FOXP1, ATF2	81	676	17763	3.5684308568923955	0.09792494940711305	0.003955906923671204	1.00847184740811
INTERPRO	IPR007087:Zinc finger, C2H2-type	11	13.580246913580247	9.392400910262923E-4	EGR1, SP1, BCL6, ZFPM2, ZFPM1, MECOM, VEZF1, KLF2, FOXP4, FOXP1, ATF2	81	681	17763	3.542230924022407	0.10327231626344169	0.004029011613604028	1.0663402951238243
UP_SEQ_FEATURE	zinc finger region:C2H2-type 3	7	8.641975308641975	0.0014238543883172028	EGR1, SP1, BCL6, ZFPM2, ZFPM1, MECOM, KLF2	79	252	16021	5.6332630098452885	0.3066298818114158	0.013985562860140632	1.841907036365742
UP_SEQ_FEATURE	zinc finger region:C2H2-type 1	7	8.641975308641975	0.001482338552349827	EGR1, SP1, BCL6, ZFPM2, ZFPM1, MECOM, KLF2	79	254	16021	5.588906608192963	0.31698854222352746	0.014020913409520386	1.9168884200476133
UP_SEQ_FEATURE	zinc finger region:C2H2-type 2	7	8.641975308641975	0.0016365826503147885	EGR1, SP1, BCL6, ZFPM2, ZFPM1, MECOM, KLF2	79	259	16021	5.481012658227848	0.3435746441540619	0.014410548989549077	2.1143881106612805
INTERPRO	IPR013087:Zinc finger, C2H2-type/integrase, DNA-binding	7	8.641975308641975	0.0283293334540384	EGR1, SP1, BCL6, ZFPM1, MECOM, VEZF1, KLF2	81	514	17763	2.986525435941778	0.96433726146519	0.1051700950697374	27.954399772690085
SMART	SM00355:ZnF_C2H2	11	13.580246913580247	0.06093886483659398	EGR1, SP1, BCL6, ZFPM2, ZFPM1, MECOM, VEZF1, KLF2, FOXP4, FOXP1, ATF2	79	676	9131	1.8807767208448805	0.8744266140064307	0.12918378543870201	42.2358993988913
UP_SEQ_FEATURE	zinc finger region:C2H2-type 4	3	3.7037037037037033	0.26531254034363577	BCL6, ZFPM1, MECOM	79	206	16021	2.953361189627627	1.0	0.8348351540811906	98.20943727712725

Annotation Cluster 46	Enrichment Score: 1.9801072739524874
Category	Term	Count	%	PValue	Genes	List Total	Pop Hits	Pop Total	Fold Enrichment	Bonferroni	Benjamini	FDR
GOTERM_BP_FAT	GO:0001829~trophectodermal cell differentiation	3	3.7037037037037033	0.0038937488250393123	SP1, HOPX, SRF	81	16	13588	31.4537037037037	0.9872434243924519	0.027399223080877944	6.060218867792832
GOTERM_BP_FAT	GO:0001825~blastocyst formation	3	3.7037037037037033	0.007326168494704575	SP1, HOPX, SRF	81	22	13588	22.875420875420875	0.9997310020474388	0.04889125095733293	11.115159066541302
GOTERM_BP_FAT	GO:0001824~blastocyst development	3	3.7037037037037033	0.0402191920914924	SP1, HOPX, SRF	81	54	13588	9.319615912208505	1.0	0.21066817851206665	48.20110796378654

Annotation Cluster 47	Enrichment Score: 1.7919740120349494
Category	Term	Count	%	PValue	Genes	List Total	Pop Hits	Pop Total	Fold Enrichment	Bonferroni	Benjamini	FDR
GOTERM_BP_FAT	GO:0045596~negative regulation of cell differentiation	7	8.641975308641975	7.032718146440088E-4	TRP53, HOPX, SMAD3, BCL6, PBX1, MEIS1, NCOR2	81	182	13588	6.452041785375118	0.544579674871147	0.006174046758829488	1.1210068855166844
GOTERM_BP_FAT	GO:0060284~regulation of cell development	6	7.4074074074074066	0.002444907701078844	TRP53, SMAD4, PBX1, SMAD2, PROX1, MEIS1	81	159	13588	6.330305147915211	0.9352196997202707	0.018199820663361344	3.8466438116939283
GOTERM_BP_FAT	GO:0050767~regulation of neurogenesis	3	3.7037037037037033	0.1823799359335291	TRP53, PBX1, MEIS1	81	132	13588	3.8125701459034795	1.0	0.6147599331571166	96.03079877996188
GOTERM_BP_FAT	GO:0051960~regulation of nervous system development	3	3.7037037037037033	0.2166412796082642	TRP53, PBX1, MEIS1	81	148	13588	3.4004004004004003	1.0	0.6778314328600803	98.00106639848316

Annotation Cluster 48	Enrichment Score: 1.705851573909354
Category	Term	Count	%	PValue	Genes	List Total	Pop Hits	Pop Total	Fold Enrichment	Bonferroni	Benjamini	FDR
GOTERM_BP_FAT	GO:0042981~regulation of apoptosis	11	13.580246913580247	0.001458319318810587	TRP53, RARG, HIF1A, TBX5, FOXO1, FOXC1, BCL6, FOXO3, NR3C1, RARB, NKX2-5	81	553	13588	3.336860670194003	0.8043818977006947	0.011504874132469145	2.311422164548771
GOTERM_BP_FAT	GO:0043067~regulation of programmed cell death	11	13.580246913580247	0.001601442312374535	TRP53, RARG, HIF1A, TBX5, FOXO1, FOXC1, BCL6, FOXO3, NR3C1, RARB, NKX2-5	81	560	13588	3.2951499118165786	0.8333480309507477	0.012452224583504146	2.535550846471546
GOTERM_BP_FAT	GO:0010941~regulation of cell death	11	13.580246913580247	0.0016661886909827828	TRP53, RARG, HIF1A, TBX5, FOXO1, FOXC1, BCL6, FOXO3, NR3C1, RARB, NKX2-5	81	563	13588	3.2775913865315873	0.84500347315692	0.01277529806978539	2.636784334879516
GOTERM_BP_FAT	GO:0043065~positive regulation of apoptosis	6	7.4074074074074066	0.01542671545016574	TRP53, RARG, TBX5, FOXO3, NR3C1, RARB	81	248	13588	4.058542413381122	0.9999999717305714	0.09558866985664616	22.052003984868186
GOTERM_BP_FAT	GO:0043068~positive regulation of programmed cell death	6	7.4074074074074066	0.01591984805303996	TRP53, RARG, TBX5, FOXO3, NR3C1, RARB	81	250	13588	4.0260740740740735	0.9999999838538751	0.09797456586699194	22.675258345992145
GOTERM_BP_FAT	GO:0010942~positive regulation of cell death	6	7.4074074074074066	0.01642343631390459	TRP53, RARG, TBX5, FOXO3, NR3C1, RARB	81	252	13588	3.994121105232216	0.9999999908896247	0.0998486296411093	23.30690304653047
GOTERM_BP_FAT	GO:0043066~negative regulation of apoptosis	5	6.172839506172839	0.05239045547671205	TRP53, FOXO1, FOXC1, BCL6, NKX2-5	81	239	13588	3.509478795392324	1.0	0.2620297025292171	57.78139840903383
GOTERM_BP_FAT	GO:0043069~negative regulation of programmed cell death	5	6.172839506172839	0.055726756341577297	TRP53, FOXO1, FOXC1, BCL6, NKX2-5	81	244	13588	3.4375632463064156	1.0	0.2742349451626529	60.101294554395544
GOTERM_BP_FAT	GO:0060548~negative regulation of cell death	5	6.172839506172839	0.056407591726106744	TRP53, FOXO1, FOXC1, BCL6, NKX2-5	81	245	13588	3.4235323759133283	1.0	0.2748287081436268	60.55978521749115
GOTERM_BP_FAT	GO:0006917~induction of apoptosis	3	3.7037037037037033	0.25799264826371304	TRP53, TBX5, FOXO3	81	167	13588	3.0135284985584385	1.0	0.7409243318846896	99.16172330715834
GOTERM_BP_FAT	GO:0012502~induction of programmed cell death	3	3.7037037037037033	0.25799264826371304	TRP53, TBX5, FOXO3	81	167	13588	3.0135284985584385	1.0	0.7409243318846896	99.16172330715834

Annotation Cluster 49	Enrichment Score: 1.5865187608096152
Category	Term	Count	%	PValue	Genes	List Total	Pop Hits	Pop Total	Fold Enrichment	Bonferroni	Benjamini	FDR
GOTERM_BP_FAT	GO:0030098~lymphocyte differentiation	5	6.172839506172839	0.004554685964269506	EGR1, TRP53, SOX4, BCL6, FOXP1	81	114	13588	7.357591509638293	0.9939261996833945	0.03158947675421897	7.054063797787213
GOTERM_BP_FAT	GO:0046649~lymphocyte activation	6	7.4074074074074066	0.005344563328905556	EGR1, TRP53, SOX4, SMAD3, BCL6, FOXP1	81	191	13588	5.269730463447741	0.9974994545707346	0.03652882693600279	8.228863429669165
GOTERM_BP_FAT	GO:0045321~leukocyte activation	6	7.4074074074074066	0.009392845057594915	EGR1, TRP53, SOX4, SMAD3, BCL6, FOXP1	81	219	13588	4.595974970404194	0.9999738282472211	0.06158145179970731	14.03455104550666
GOTERM_BP_FAT	GO:0002521~leukocyte differentiation	5	6.172839506172839	0.009794577574160416	EGR1, TRP53, SOX4, BCL6, FOXP1	81	142	13588	5.906798817596939	0.9999833702526235	0.06340272305246841	14.59149933613576
GOTERM_BP_FAT	GO:0001775~cell activation	6	7.4074074074074066	0.014943948873611102	EGR1, TRP53, SOX4, SMAD3, BCL6, FOXP1	81	246	13588	4.091538693164709	0.9999999510971144	0.09323211412570687	21.437290830577215
GOTERM_BP_FAT	GO:0030183~B cell differentiation	3	3.7037037037037033	0.02997649569957268	TRP53, BCL6, FOXP1	81	46	13588	10.940418679549113	0.9999999999999983	0.16555711258846129	38.59617076909901
GOTERM_BP_FAT	GO:0042110~T cell activation	4	4.938271604938271	0.030980420912109414	EGR1, TRP53, SOX4, SMAD3	81	116	13588	5.784589186888037	0.9999999999999994	0.16904432327019814	39.606631096594825
GOTERM_BP_FAT	GO:0030217~T cell differentiation	3	3.7037037037037033	0.07379187438294525	EGR1, TRP53, SOX4	81	76	13588	6.621832358674463	1.0	0.33769405450278867	70.72278736947423
GOTERM_BP_FAT	GO:0042113~B cell activation	3	3.7037037037037033	0.07717883212171096	TRP53, BCL6, FOXP1	81	78	13588	6.452041785375118	1.0	0.34793262843105566	72.39202795984485
GOTERM_BP_FAT	GO:0006955~immune response	3	3.7037037037037033	0.7705814743402758	TRP53, BCL6, FOXP1	81	471	13588	1.0684909963041596	1.0	0.9978972800055679	99.99999999431743

Annotation Cluster 50	Enrichment Score: 1.2073082794249708
Category	Term	Count	%	PValue	Genes	List Total	Pop Hits	Pop Total	Fold Enrichment	Bonferroni	Benjamini	FDR
GOTERM_BP_FAT	GO:0048609~reproductive process in a multicellular organism	7	8.641975308641975	0.03332043846557272	SP1, CREB1, SMAD5, FOXC1, BCL6, FOXO3, SMAD1	81	409	13588	2.8710797186754804	1.0	0.17907886669548634	41.90168564699548
GOTERM_BP_FAT	GO:0032504~multicellular organism reproduction	7	8.641975308641975	0.03332043846557272	SP1, CREB1, SMAD5, FOXC1, BCL6, FOXO3, SMAD1	81	409	13588	2.8710797186754804	1.0	0.17907886669548634	41.90168564699548
GOTERM_BP_FAT	GO:0019953~sexual reproduction	6	7.4074074074074066	0.07713182918962862	SMAD5, FOXC1, BCL6, FOXO3, SMAD1, STAT3	81	386	13588	2.607560928804452	1.0	0.3490880549496046	72.36948629025625
GOTERM_BP_FAT	GO:0048610~reproductive cellular process	4	4.938271604938271	0.08201199504796582	RXRA, SMAD5, FOXC1, FOXO3	81	173	13588	3.8786840790694357	1.0	0.3645388964982178	74.62006435643713
GOTERM_BP_FAT	GO:0007276~gamete generation	5	6.172839506172839	0.13089594109925395	SMAD5, FOXC1, BCL6, FOXO3, SMAD1	81	331	13588	2.5340345380627354	1.0	0.5035187029159459	89.43984454174753

Annotation Cluster 51	Enrichment Score: 1.1970092924047055
Category	Term	Count	%	PValue	Genes	List Total	Pop Hits	Pop Total	Fold Enrichment	Bonferroni	Benjamini	FDR
GOTERM_BP_FAT	GO:0000902~cell morphogenesis	6	7.4074074074074066	0.0354997634339479	HIF1A, CREB1, BCL6, SOX6, PROX1, NFATC1	81	309	13588	3.2573414838787005	1.0	0.18891301547923067	43.96536008600091
GOTERM_BP_FAT	GO:0032989~cellular component morphogenesis	6	7.4074074074074066	0.055874750044614584	HIF1A, CREB1, BCL6, SOX6, PROX1, NFATC1	81	351	13588	2.867574126833386	1.0	0.2737101331109574	60.20138004062628
GOTERM_BP_FAT	GO:0000904~cell morphogenesis involved in differentiation	4	4.938271604938271	0.12927991874733424	HIF1A, CREB1, PROX1, NFATC1	81	212	13588	3.165152573957605	1.0	0.5004442127690163	89.12076385633436

Annotation Cluster 52	Enrichment Score: 1.0157622995385933
Category	Term	Count	%	PValue	Genes	List Total	Pop Hits	Pop Total	Fold Enrichment	Bonferroni	Benjamini	FDR
BIOCARTA	m_pdgfPathway:PDGF Signaling Pathway	4	4.938271604938271	0.05903592974242851	JUN, STAT1, SRF, STAT3	39	28	1171	4.289377289377289	0.9985129849969534	0.5149206167702015	49.540263164792165
BIOCARTA	m_egfPathway:EGF Signaling Pathway	4	4.938271604938271	0.05903592974242851	JUN, STAT1, SRF, STAT3	39	28	1171	4.289377289377289	0.9985129849969534	0.5149206167702015	49.540263164792165
BIOCARTA	m_il6Pathway:IL 6 signaling pathway	3	3.7037037037037033	0.14639833731113988	JUN, SRF, STAT3	39	21	1171	4.28937728937729	0.9999999559128523	0.7017408921602737	83.1240812231581
BIOCARTA	m_TPOPathway:TPO Signaling Pathway	3	3.7037037037037033	0.16950473836425906	JUN, STAT1, STAT3	39	23	1171	3.9163879598662206	0.9999999976607534	0.734169341483476	87.60344982226633

Annotation Cluster 53	Enrichment Score: 0.9378063954191769
Category	Term	Count	%	PValue	Genes	List Total	Pop Hits	Pop Total	Fold Enrichment	Bonferroni	Benjamini	FDR
GOTERM_BP_FAT	GO:0031399~regulation of protein modification process	4	4.938271604938271	0.07345097178267876	TRP53, JUN, SMAD4, ARNT	81	165	13588	4.066741488963711	1.0	0.33769600418590684	70.54963411937868
GOTERM_BP_FAT	GO:0031401~positive regulation of protein modification process	3	3.7037037037037033	0.07717883212171096	TRP53, SMAD4, ARNT	81	78	13588	6.452041785375118	1.0	0.34793262843105566	72.39202795984485
GOTERM_BP_FAT	GO:0032270~positive regulation of cellular protein metabolic process	3	3.7037037037037033	0.11730682374194745	TRP53, SMAD4, ARNT	81	100	13588	5.032592592592592	1.0	0.4680617923662268	86.45928383589485
GOTERM_BP_FAT	GO:0051247~positive regulation of protein metabolic process	3	3.7037037037037033	0.13496998076533795	TRP53, SMAD4, ARNT	81	109	13588	4.617057424396873	1.0	0.5103659382953571	90.20574920093605
GOTERM_BP_FAT	GO:0032268~regulation of cellular protein metabolic process	4	4.938271604938271	0.22798790750696077	TRP53, JUN, SMAD4, ARNT	81	280	13588	2.39647266313933	1.0	0.6974188073059706	98.41780732003583

Annotation Cluster 54	Enrichment Score: 0.6687374195671567
Category	Term	Count	%	PValue	Genes	List Total	Pop Hits	Pop Total	Fold Enrichment	Bonferroni	Benjamini	FDR
GOTERM_BP_FAT	GO:0016568~chromatin modification	4	4.938271604938271	0.1622121142698754	HOPX, PBRM1, NR3C1, RERE	81	236	13588	2.843272651182256	1.0	0.5738271645991426	94.13483240155644
GOTERM_BP_FAT	GO:0051276~chromosome organization	5	6.172839506172839	0.21442251025163817	TRP53, HOPX, PBRM1, NR3C1, RERE	81	404	13588	2.076152059650409	1.0	0.6750956192051065	97.90838504361417
GOTERM_BP_FAT	GO:0006325~chromatin organization	4	4.938271604938271	0.28342234066816574	HOPX, PBRM1, NR3C1, RERE	81	315	13588	2.1301979227905155	1.0	0.773370702388737	99.52059687207078

Annotation Cluster 55	Enrichment Score: 0.6252581423449839
Category	Term	Count	%	PValue	Genes	List Total	Pop Hits	Pop Total	Fold Enrichment	Bonferroni	Benjamini	FDR
GOTERM_BP_FAT	GO:0006954~inflammatory response	4	4.938271604938271	0.14680595853092326	HIF1A, SMAD1, MECOM, STAT3	81	225	13588	2.982277091906721	1.0	0.5362506024954936	92.14597612852576
GOTERM_BP_FAT	GO:0006952~defense response	5	6.172839506172839	0.27058330322968	HIF1A, RELA, SMAD1, MECOM, STAT3	81	448	13588	1.8722442680776015	1.0	0.7574694802208748	99.36278359258664
GOTERM_BP_FAT	GO:0009611~response to wounding	4	4.938271604938271	0.33510499062397037	HIF1A, SMAD1, MECOM, STAT3	81	347	13588	1.9337531575764044	1.0	0.8329317721087455	99.85553950424311

Annotation Cluster 56	Enrichment Score: 0.6251486286192746
Category	Term	Count	%	PValue	Genes	List Total	Pop Hits	Pop Total	Fold Enrichment	Bonferroni	Benjamini	FDR
GOTERM_BP_FAT	GO:0048878~chemical homeostasis	7	8.641975308641975	0.020496034773616473	TRP53, HIF1A, EPAS1, SMAD7, FOXO3, NCOR2, STAT3	81	365	13588	3.2171824792829358	0.9999999999119094	0.11945336477934676	28.240239189129433
GOTERM_BP_FAT	GO:0019725~cellular homeostasis	4	4.938271604938271	0.3286298416242573	TRP53, HIF1A, SMAD7, SRF	81	343	13588	1.956304214807616	1.0	0.8268747368765827	99.83126911834155
GOTERM_BP_FAT	GO:0006873~cellular ion homeostasis	3	3.7037037037037033	0.4565952058578309	TRP53, HIF1A, SMAD7	81	261	13588	1.9281963956293455	1.0	0.9288456125337239	99.99430426918671
GOTERM_BP_FAT	GO:0055082~cellular chemical homeostasis	3	3.7037037037037033	0.4703053226495021	TRP53, HIF1A, SMAD7	81	268	13588	1.8778330569375343	1.0	0.9356233602449822	99.9962180610745
GOTERM_BP_FAT	GO:0050801~ion homeostasis	3	3.7037037037037033	0.5175696112456923	TRP53, HIF1A, SMAD7	81	293	13588	1.7176083933763113	1.0	0.9548875542286485	99.99915418667288

Annotation Cluster 57	Enrichment Score: 0.617610004649978
Category	Term	Count	%	PValue	Genes	List Total	Pop Hits	Pop Total	Fold Enrichment	Bonferroni	Benjamini	FDR
GOTERM_BP_FAT	GO:0016477~cell migration	4	4.938271604938271	0.16793366684550964	HIF1A, FOXC1, NR2F2, SRF	81	240	13588	2.7958847736625514	1.0	0.5861001889153612	94.74478841986587
GOTERM_BP_FAT	GO:0048870~cell motility	4	4.938271604938271	0.234221137031962	HIF1A, FOXC1, NR2F2, SRF	81	284	13588	2.3627195270387755	1.0	0.7070590161515679	98.61055197684973
GOTERM_BP_FAT	GO:0051674~localization of cell	4	4.938271604938271	0.234221137031962	HIF1A, FOXC1, NR2F2, SRF	81	284	13588	2.3627195270387755	1.0	0.7070590161515679	98.61055197684973
GOTERM_BP_FAT	GO:0006928~cell motion	4	4.938271604938271	0.36742613176096867	HIF1A, FOXC1, NR2F2, SRF	81	367	13588	1.8283715141117503	1.0	0.8636060110649939	99.93499379004763

Annotation Cluster 58	Enrichment Score: 0.5272039327872775
Category	Term	Count	%	PValue	Genes	List Total	Pop Hits	Pop Total	Fold Enrichment	Bonferroni	Benjamini	FDR
GOTERM_CC_FAT	GO:0044427~chromosomal part	4	4.938271604938271	0.07612231889253174	ATRX, TRP53, PBRM1, FOXC1	40	318	12504	3.9320754716981132	0.9374097557081342	0.2927656746610937	50.40635268648098
GOTERM_CC_FAT	GO:0005694~chromosome	4	4.938271604938271	0.11296800543167707	ATRX, TRP53, PBRM1, FOXC1	40	378	12504	3.307936507936508	0.9849382662054069	0.3426638803928549	65.41674207988729
GOTERM_CC_FAT	GO:0043232~intracellular non-membrane-bounded organelle	4	4.938271604938271	0.9513895989054255	ATRX, TRP53, PBRM1, FOXC1	40	1919	12504	0.6515893694632621	1.0	0.9999337156341999	99.9999999997669
GOTERM_CC_FAT	GO:0043228~non-membrane-bounded organelle	4	4.938271604938271	0.9513895989054255	ATRX, TRP53, PBRM1, FOXC1	40	1919	12504	0.6515893694632621	1.0	0.9999337156341999	99.9999999997669

Annotation Cluster 59	Enrichment Score: 0.46405141154277346
Category	Term	Count	%	PValue	Genes	List Total	Pop Hits	Pop Total	Fold Enrichment	Bonferroni	Benjamini	FDR
GOTERM_BP_FAT	GO:0030036~actin cytoskeleton organization	3	3.7037037037037033	0.2536232702011465	BCL6, PROX1, SRF	81	165	13588	3.050056116722783	1.0	0.7353751210205711	99.07902599587976
GOTERM_BP_FAT	GO:0030029~actin filament-based process	3	3.7037037037037033	0.2776650615305035	BCL6, PROX1, SRF	81	176	13588	2.8594276094276094	1.0	0.7665041768865011	99.45500703284162
GOTERM_BP_FAT	GO:0007010~cytoskeleton organization	3	3.7037037037037033	0.5756194116477662	BCL6, PROX1, SRF	81	326	13588	1.5437400590774824	1.0	0.9731125470498461	99.99989159298354

Annotation Cluster 60	Enrichment Score: 0.027074390533490648
Category	Term	Count	%	PValue	Genes	List Total	Pop Hits	Pop Total	Fold Enrichment	Bonferroni	Benjamini	FDR
GOTERM_BP_FAT	GO:0006468~protein amino acid phosphorylation	3	3.7037037037037033	0.8962798609491576	SMAD7, CREB1, SMAD2	81	640	13588	0.7863425925925925	1.0	0.999921560766795	99.99999999999997
GOTERM_BP_FAT	GO:0016310~phosphorylation	3	3.7037037037037033	0.9295618770880801	SMAD7, CREB1, SMAD2	81	718	13588	0.7009181883833694	1.0	0.9999837319719637	100.0
GOTERM_BP_FAT	GO:0006793~phosphorus metabolic process	3	3.7037037037037033	0.9671420088597696	SMAD7, CREB1, SMAD2	81	866	13588	0.5811307843640406	1.0	0.9999992406186051	100.0
GOTERM_BP_FAT	GO:0006796~phosphate metabolic process	3	3.7037037037037033	0.9671420088597696	SMAD7, CREB1, SMAD2	81	866	13588	0.5811307843640406	1.0	0.9999992406186051	100.0
