# Supplementary material for: CardioTF, a database of deconstructing transcriptional circuits in the heart system
Source: PeerJ. 2016 Aug 23;4:e2339. doi: 10.7717/peerj.2339 (PMC5012272; doi:10.7717/peerj.2339)
Supplement: Supplemental Information 3 — Sheet 1 (ChIP-seq data) includes all raw ChIP-seq data information, which are also deposited in MySQL table ‘ChIPExpAssay.’ The MACS processed data were dumped into MySQL table ‘CardioEnhancers.’ Sheet 2 (RNA-seq data) includes all raw RAN-seq information. These data were used to generate the Fig. S3. [file peerj-04-2339-s003.xls]

## Sheet: ChIP-Seq Data
ChIPExpID	ChIPExpNum	PMID	ChIPAntibody	AntibodyBrand	CellSource	GEO_ID	GSM_ID
C0001	1	24360275	H3K27ac	Abcam Ab4729	Postnatal days P7	GSE52386	GSM1264380
C0002	2	24360275	H3K27ac	Abcam Ab4729	Postnatal days P0	GSE52386	GSM1264378
C0003	3	24360275	H3K27ac	Abcam Ab4729	Postnatal days P21	GSE52386	GSM1264382
C0004	4	24360275	H3K27ac	Abcam Ab4729	Postnatal days P56	GSE52386	GSM1264384
C0005	5	24360275	H3K27ac	Abcam Ab4729	Embryonic days E11.5	GSE52386	GSM1264372/0
C0006	6	24360275	H3K27ac	Abcam Ab4729	Embryonic days E14.5	GSE52386	GSM1264374
C0007	7	24360275	H3K27ac	Abcam Ab4729	Embryonic days E17.5	GSE52386	GSM1264376
C0008	8	24752179	BRG1 anti-FLAG M2 antibody	Sigma F1804	Embryonic days E11.5	GSE37151	GSM1011085
C0009	9	21415370	GATA4 antibody	Santa Cruz 1237	HL-1	GSE21529	GSM558904
C0010	10	21415370	p300 antibody	Santa Cruz 585x	HL-1	GSE21529	GSM558909
C0011	11	21415370	Mef2a bio-TAG		HL-1	GSE21529	GSM558905
C0012	12	21415370	Nkx2-5 bio-TAG		HL-1	GSE21529	GSM558906
C0013	13	21415370	SRF bio-TAG		HL-1	GSE21529	GSM558907
C0014	14	21415370	TBX5 bio-TAG		HL-1	GSE21529	GSM558908
C0015	15	24395921	Pitx2-flag, Anti-FLAG M2	Sigma	postnatal heart	GSE47928	GSM1162577

## Sheet: RNA-seq data
DB_Identifier	Sample Name	Group name (7 group)
GSM1163076	RNA_ESC_Rep_1_JW-H9B	embryonic stem cell
GSM1163077	RNA_ESC_Rep_2_JW-H10B	embryonic stem cell
GSM1163078	RNA_MES_Rep_1_JW-H3B	mesoderm cell
GSM1163079	RNA_MES_Rep_2_JW-H4B	mesoderm cell
GSM1163080	RNA_CP_Rep_1_JW-H5B	cardiac progenitor
GSM1163081	RNA_CP_Rep_2_JW-H6B	cardiac progenitor
GSM1163082	RNA_CM_Rep_1_JW-H7B	nascent cardiomyocyte
GSM1163083	RNA_CM_Rep_2_JW-H8B	nascent cardiomyocyte
GSM850907	RenLab-RNA-Seq-E14.5-heart	Renbing_E14.5_heart
GSM723770	RenLab-RNA-Seq-heart	Renbing_8_weeks
E-MTAB-1507	RNA_sham_1	PNAS_2-month_heart
E-MTAB-1507	RNA_sham_2	PNAS_2-month_heart
